# Supplementary material for: Mortality disparities among children and adolescents with tuberculosis in Tanzania Mainland from January 2023 to December 2023: A retrospective cohort study
Source: PLOS Glob Public Health. 2025 Oct 30;5(10):e0005184. doi: 10.1371/journal.pgph.0005184 (PMC12574849; doi:10.1371/journal.pgph.0005184)
Supplement: S1 File — (XLSX) [file pgph.0005184.s001.xlsx]

## Sheet: Sheet1
S/N	Sex	Age group	Residence	HF	Referrals	History of treatment	Treatment History new	Disease classification	Started DSTB treatment	DOT option	HIV test results	DS-TB Treatment Outcome	Month of outcome
1	F	<5	Urban	Dispensary	Self	New	New	Pulmonary	Yes	Home	Negative	Completed treatment	6
2	F	<5	Urban	Dispensary	Self	New	New	Pulmonary	Yes	Home	Negative	Completed treatment	6
3	M	5_9	Urban	Dispensary	Self	New	New	Pulmonary	Yes	Home	Negative	Completed treatment	6
4	M	5_9	Urban	Dispensary	Self	New	New	Pulmonary	Yes	Home	Negative	Completed treatment	6
5	F	<5	Urban	Dispensary	Self	New	New	Pulmonary	Yes	Home	Negative	Completed treatment	6
6	F	5_9	Urban	Hospital	Self	New	New	Pulmonary	Yes	Home	Negative	Completed treatment	6
7	M	<5	Urban	Dispensary	Community	New	New	Pulmonary	Yes	Home	Negative	Completed treatment	6
8	F	5_9	Urban	Hospital	Community	New	New	Pulmonary	Yes	Home	Negative	Completed treatment	6
9	M	5_9	Urban	Hospital	CTC	New	New	Pulmonary	Yes	Home	Positive	Died	1.03571
10	F	<5	Urban	Hospital	Others	New	New	Pulmonary	Yes	Home	Negative	Cured	6
11	M	<5	Urban	Dispensary	Community	New	New	Pulmonary	Yes	Home	Negative	Completed treatment	6
12	F	<5	Urban	Dispensary	Self	New	New	Pulmonary	Yes	Home	Negative	Completed treatment	6
13	M	<5	Urban	Hospital	Community	New	New	Pulmonary	Yes	Home	Negative	Cured	6
14	M	<5	Urban	Hospital	Self	New	New	Pulmonary	Yes	Home	Negative	Completed treatment	6
15	F	<5	Urban	Hospital	Self	New	New	Pulmonary	Yes	Home	Negative	Completed treatment	6
16	M	5_9	Urban	Dispensary	Self	New	New	Pulmonary	Yes	Home	Negative	Completed treatment	6
17	M	<5	Urban	Dispensary	Self	New	New	Pulmonary	Yes	Home	Negative	Completed treatment	6
18	F	<5	Urban	Dispensary	Self	New	New	Pulmonary	Yes	Home	Negative	Completed treatment	6
19	F	5_9	Urban	Dispensary	Self	New	New	Pulmonary	Yes	Home	Negative	Completed treatment	6
20	M	<5	Urban	Dispensary	Community	New	New	Pulmonary	Yes	Home	Negative	Completed treatment	6
21	F	<5	Urban	HC	Self	New	New	Pulmonary	Yes	Home	Negative	Completed treatment	6
22	F	5_9	Urban	HC	Self	New	New	Pulmonary	Yes	Home	Negative	Cured	6
23	M	<5	Urban	HC	Community	New	New	Pulmonary	Yes	Home	Negative	Completed treatment	6
24	M	<5	Urban	HC	Self	New	New	Pulmonary	Yes	Home	Negative	Completed treatment	6
25	M	<5	Urban	Hospital	Self	New	New	Pulmonary	Yes	Home	Negative	Completed treatment	6
26	M	<5	Urban	HC	Community	New	New	Pulmonary	Yes	Home	Negative	Completed treatment	6
27	F	<5	Urban	Dispensary	Self	New	New	Pulmonary	Yes	Home	Negative	Completed treatment	6
28	F	<5	Urban	Dispensary	CTC	New	New	Pulmonary	Yes	Home	Positive	Lost to follow-up	1.10714
29	F	<5	Urban	Hospital	Others	New	New	Pulmonary	Yes	Home	Negative	Completed treatment	6
30	F	<5	Urban	Hospital	CTC	New	New	Pulmonary	Yes	Home	Positive	Completed treatment	6
31	F	10_14	Urban	Dispensary	Self	New	New	Pulmonary	Yes	Home	Negative	Completed treatment	6
32	M	5_9	Urban	Hospital	Self	New	New	Pulmonary	Yes	Home	Negative	Completed treatment	6
33	M	<5	Urban	Hospital	Self	New	New	Pulmonary	Yes	Home	Negative	Completed treatment	6
34	F	10_14	Urban	Hospital	Community	New	New	Pulmonary	Yes	Home	Negative	Completed treatment	6
35	F	<5	Urban	Hospital	Self	New	New	Pulmonary	Yes	Home	Negative	Completed treatment	6
36	F	10_14	Urban	Dispensary	Others	New	New	Extra pulmonary	Yes	Home	Negative	Cured	6
37	F	<5	Urban	HC	Self	New	New	Pulmonary	Yes	Home	Negative	Completed treatment	6
38	M	5_9	Urban	Hospital	Self	New	New	Pulmonary	Yes	Home	Negative	Completed treatment	6
39	M	<5	Urban	Hospital	Others	New	New	Pulmonary	Yes	Home	Negative	Completed treatment	6
40	F	<5	Urban	Hospital	Others	New	New	Pulmonary	Yes	Home	Negative	Completed treatment	6
41	F	<5	Urban	Hospital	Self	New	New	Pulmonary	Yes	Home	Negative	Cured	6
42	M	10_14	Urban	Hospital	Self	New	New	Pulmonary	Yes	Home	Negative	Completed treatment	6
43	M	5_9	Urban	Hospital	Community	New	New	Pulmonary	Yes	Home	Negative	Cured	6
44	M	<5	Urban	Dispensary	Self	New	New	Pulmonary	Yes	Home	Negative	Completed treatment	6
45	F	10_14	Urban	Hospital	Self	New	New	Pulmonary	Yes	Home	Negative	Completed treatment	6
46	F	<5	Urban	Dispensary	Community	New	New	Pulmonary	Yes	Home	Negative	Completed treatment	6
47	M	10_14	Urban	Dispensary	Community	New	New	Pulmonary	Yes	Home	Negative	Completed treatment	6
48	F	5_9	Urban	Dispensary	CTC	New	New	Pulmonary	Yes	Home	Positive	Completed treatment	6
49	M	<5	Urban	Dispensary	Self	New	New	Pulmonary	Yes	Home	Negative	Completed treatment	6
50	M	<5	Urban	Dispensary	Self	New	New	Pulmonary	Yes	Home	Negative	Completed treatment	6
51	M	<5	Urban	Hospital	Others	New	New	Pulmonary	Yes	Home	Negative	Completed treatment	6
52	M	10_14	Urban	HC	CTC	New	New	Pulmonary	Yes	Home	Positive	Cured	6
53	F	10_14	Urban	Dispensary	Community	New	New	Pulmonary	Yes	Home	Negative	Completed treatment	6
54	F	<5	Urban	Hospital	Others	New	New	Pulmonary	Yes	Home	Negative	Completed treatment	6
55	F	10_14	Urban	Hospital	Self	New	New	Pulmonary	Yes	Home	Negative	Completed treatment	6
56	M	<5	Urban	HC	Others	New	New	Pulmonary	Yes	Home	Negative	Completed treatment	6
57	F	<5	Urban	Dispensary	Self	New	New	Pulmonary	Yes	Home	Negative	Completed treatment	6
58	F	<5	Urban	Hospital	Others	New	New	Pulmonary	Yes	Home	Negative	Completed treatment	6
59	M	<5	Urban	Dispensary	Self	New	New	Pulmonary	Yes	Home	Negative	Completed treatment	6
60	F	<5	Urban	Hospital	Others	New	New	Pulmonary	Yes	Home	Negative	Completed treatment	6
61	M	<5	Urban	Dispensary	Others	New	New	Pulmonary	Yes	Home	Negative	Cured	6
62	M	<5	Urban	Hospital	Self	New	New	Extra pulmonary	Yes	Home	Negative	Completed treatment	6
63	M	10_14	Urban	Dispensary	Community	New	New	Pulmonary	Yes	Home	Negative	Completed treatment	6
64	M	5_9	Urban	Hospital	Self	New	New	Pulmonary	Yes	Home	Negative	Completed treatment	6
65	F	<5	Urban	Hospital	Self	New	New	Extra pulmonary	Yes	Home	Negative	Completed treatment	6
66	M	<5	Urban	HC	Others	New	New	Pulmonary	Yes	Home	Negative	Completed treatment	6
67	F	<5	Urban	HC	Others	New	New	Pulmonary	Yes	Home	Negative	Completed treatment	6
68	M	<5	Urban	HC	Others	New	New	Pulmonary	Yes	Home	Negative	Completed treatment	6
69	F	5_9	Urban	HC	Self	New	New	Pulmonary	Yes	Home	Negative	Completed treatment	6
70	F	5_9	Urban	Dispensary	Others	New	New	Pulmonary	Yes	Home	Positive	Cured	6
71	M	<5	Urban	Dispensary	Self	New	New	Pulmonary	Yes	Home	Negative	Completed treatment	6
72	M	10_14	Urban	Hospital	Self	New	New	Extra pulmonary	Yes	Home	Negative	Completed treatment	6
73	F	<5	Urban	HC	Self	New	New	Pulmonary	Yes	Home	Negative	Cured	6
74	F	<5	Urban	Dispensary	Self	New	New	Pulmonary	Yes	Home	Negative	Completed treatment	6
75	F	<5	Urban	HC	Self	New	New	Pulmonary	Yes	Home	Negative	Completed treatment	6
76	F	<5	Urban	HC	Self	New	New	Pulmonary	Yes	Home	Negative	Completed treatment	6
77	F	<5	Urban	Dispensary	Community	New	New	Pulmonary	Yes	Home	Negative	Completed treatment	6
78	F	<5	Urban	HC	Self	New	New	Pulmonary	Yes	Home	Negative	Completed treatment	6
79	F	<5	Urban	HC	Self	New	New	Pulmonary	Yes	Home	Negative	Completed treatment	6
80	M	<5	Urban	HC	Self	New	New	Pulmonary	Yes	Home	Negative	Completed treatment	6
81	M	<5	Urban	Dispensary	Community	New	New	Pulmonary	Yes	Home	Negative	Completed treatment	6
82	F	<5	Urban	Dispensary	Community	New	New	Pulmonary	Yes	Home	Negative	Completed treatment	6
83	M	10_14	Urban	Hospital	Self	New	New	Pulmonary	Yes	Home	Negative	Cured	6
84	M	<5	Urban	Hospital	Community	New	New	Pulmonary	Yes	Home	Negative	Completed treatment	6
85	F	5_9	Urban	Hospital	Others	New	New	Pulmonary	Yes	Home	Negative	Completed treatment	6
86	M	<5	Urban	Dispensary	Community	New	New	Pulmonary	Yes	Home	Positive	Lost to follow-up	0.214286
87	M	10_14	Urban	Hospital	Self	New	New	Extra pulmonary	Yes	Home	Negative	Completed treatment	6
88	F	<5	Urban	Hospital	Others	New	New	Pulmonary	Yes	Home	Negative	Completed treatment	6
89	M	<5	Urban	HC	Community	New	New	Pulmonary	Yes	Home	Negative	Completed treatment	6
90	M	<5	Urban	Dispensary	Community	New	New	Pulmonary	Yes	Home	Negative	Completed treatment	6
91	F	<5	Urban	Dispensary	Others	New	New	Pulmonary	Yes	Home	Negative	Completed treatment	6
92	F	<5	Urban	Hospital	Self	New	New	Pulmonary	Yes	Home	Negative	Completed treatment	6
93	F	10_14	Urban	HC	Community	New	New	Pulmonary	Yes	Home	Negative	Completed treatment	6
94	M	10_14	Urban	HC	Self	New	New	Pulmonary	Yes	Home	Negative	Completed treatment	6
95	M	<5	Urban	HC	Others	New	New	Pulmonary	Yes	Home	Negative	Completed treatment	6
96	M	<5	Urban	HC	CTC	New	New	Pulmonary	Yes	Home	Positive	Completed treatment	6
97	F	<5	Urban	HC	Community	New	New	Pulmonary	Yes	Home	Negative	Completed treatment	6
98	M	<5	Urban	HC	Community	New	New	Pulmonary	Yes	Home	Negative	Completed treatment	6
99	M	<5	Urban	Dispensary	Self	New	New	Pulmonary	Yes	Home	Negative	Completed treatment	6
100	F	<5	Urban	Dispensary	Community	New	New	Pulmonary	Yes	Home	Negative	Completed treatment	6
101	M	5_9	Urban	Dispensary	Community	New	New	Pulmonary	Yes	Home	Negative	Completed treatment	6
102	M	5_9	Urban	Dispensary	Self	New	New	Pulmonary	Yes	Home	Negative	Completed treatment	6
103	F	5_9	Urban	Dispensary	Community	New	New	Pulmonary	Yes	Home	Negative	Completed treatment	6
104	F	5_9	Urban	Dispensary	Self	New	New	Pulmonary	Yes	Home	Negative	Completed treatment	6
105	M	<5	Urban	Hospital	Others	New	New	Pulmonary	Yes	Home	Negative	Completed treatment	6
106	M	5_9	Urban	Dispensary	Self	New	New	Pulmonary	Yes	Home	Negative	Completed treatment	6
107	F	10_14	Urban	Dispensary	Self	New	New	Pulmonary	Yes	Home	Negative	Completed treatment	6
108	F	5_9	Urban	Dispensary	Others	New	New	Pulmonary	Yes	Home	Negative	Completed treatment	6
109	M	5_9	Urban	Dispensary	Others	New	New	Pulmonary	Yes	Home	Negative	Died	0.214286
110	M	5_9	Urban	Dispensary	Others	New	New	Pulmonary	Yes	Home	Negative	Cured	6
111	F	5_9	Urban	Dispensary	Community	New	New	Pulmonary	Yes	Home	Negative	Completed treatment	6
112	M	<5	Urban	Dispensary	Community	New	New	Pulmonary	Yes	Home	Positive	Completed treatment	6
113	F	5_9	Urban	Dispensary	Others	New	New	Pulmonary	Yes	Home	Positive	Completed treatment	6
114	F	<5	Urban	Hospital	Others	New	New	Pulmonary	Yes	Home	Negative	Completed treatment	6
115	M	<5	Urban	Dispensary	Others	New	New	Pulmonary	Yes	Home	Negative	Completed treatment	6
116	M	<5	Urban	Dispensary	Community	New	New	Pulmonary	Yes	Home	Negative	Completed treatment	6
117	F	<5	Urban	Hospital	Community	New	New	Pulmonary	Yes	Home	Negative	Cured	6
118	M	<5	Urban	Hospital	Others	New	New	Extra pulmonary	Yes	Home	Negative	Completed treatment	6
119	F	10_14	Urban	Dispensary	Self	New	New	Pulmonary	Yes	Home	Negative	Cured	6
120	M	<5	Urban	Dispensary	Self	New	New	Pulmonary	Yes	Home	Negative	Completed treatment	6
121	M	5_9	Urban	HC	Self	New	New	Pulmonary	Yes	Home	Negative	Completed treatment	6
122	F	<5	Urban	Dispensary	CTC	New	New	Pulmonary	Yes	Home	Positive	Lost to follow-up	1.57143
123	F	<5	Urban	Dispensary	Self	New	New	Pulmonary	Yes	Home	Positive	Completed treatment	6
124	F	10_14	Urban	Dispensary	Self	New	New	Pulmonary	Yes	Home	Negative	Completed treatment	6
125	M	10_14	Urban	Dispensary	Self	New	New	Pulmonary	Yes	Home	Negative	Completed treatment	6
126	M	<5	Urban	Dispensary	Self	New	New	Pulmonary	Yes	Home	Negative	Completed treatment	6
127	F	10_14	Urban	Hospital	Self	New	New	Pulmonary	Yes	Home	Negative	Completed treatment	6
128	M	10_14	Urban	Hospital	Self	New	New	Pulmonary	Yes	Home	Negative	Completed treatment	6
129	F	<5	Urban	Hospital	Self	New	New	Pulmonary	Yes	Home	Negative	Completed treatment	6
130	F	<5	Urban	Dispensary	Self	New	New	Pulmonary	Yes	Home	Negative	Completed treatment	6
131	F	<5	Urban	Dispensary	Self	New	New	Pulmonary	Yes	Home	Negative	Completed treatment	6
132	M	<5	Urban	Dispensary	Self	New	New	Pulmonary	Yes	Home	Negative	Cured	6
133	M	<5	Urban	Dispensary	Self	New	New	Pulmonary	Yes	Home	Negative	Completed treatment	6
134	M	<5	Urban	Dispensary	Self	New	New	Pulmonary	Yes	Home	Negative	Completed treatment	6
135	M	10_14	Urban	Dispensary	Community	New	New	Pulmonary	Yes	Home	Negative	Completed treatment	6
136	M	<5	Urban	Dispensary	Community	New	New	Pulmonary	Yes	Home	Negative	Completed treatment	6
137	F	<5	Urban	Hospital	Self	New	New	Pulmonary	Yes	Home	Negative	Completed treatment	6
138	M	10_14	Urban	Hospital	Community	New	New	Pulmonary	Yes	Home	Negative	Completed treatment	6
139	F	<5	Urban	Dispensary	Community	New	New	Pulmonary	Yes	Home	Negative	Completed treatment	6
140	M	<5	Urban	Dispensary	Community	New	New	Pulmonary	Yes	Home	Negative	Completed treatment	6
141	F	<5	Urban	HC	Self	New	New	Pulmonary	Yes	Home	Negative	Completed treatment	6
142	M	<5	Urban	HC	Self	New	New	Pulmonary	Yes	Home	Negative	Completed treatment	6
143	F	<5	Urban	HC	Others	New	New	Pulmonary	Yes	Home	Negative	Completed treatment	6
144	F	<5	Urban	HC	Others	New	New	Extra pulmonary	Yes	Home	Negative	Completed treatment	6
145	M	<5	Urban	HC	Self	New	New	Pulmonary	Yes	Home	Negative	Cured	6
146	M	<5	Urban	Dispensary	Self	New	New	Pulmonary	Yes	Home	Negative	Completed treatment	6
147	M	<5	Urban	Dispensary	Self	New	New	Pulmonary	Yes	Home	Negative	Completed treatment	6
148	F	10_14	Urban	Hospital	Self	New	New	Pulmonary	Yes	Home	Negative	Completed treatment	6
149	F	5_9	Urban	Dispensary	Others	New	New	Pulmonary	Yes	Home	Negative	Completed treatment	6
150	F	10_14	Urban	Dispensary	Others	New	New	Pulmonary	Yes	Home	Negative	Completed treatment	6
151	M	5_9	Urban	Dispensary	Others	New	New	Pulmonary	Yes	Home	Negative	Completed treatment	6
152	M	5_9	Urban	Dispensary	Others	New	New	Extra pulmonary	Yes	Home	Negative	Completed treatment	6
153	M	5_9	Urban	Dispensary	Others	New	New	Extra pulmonary	Yes	Home	Negative	Completed treatment	6
154	M	5_9	Urban	Dispensary	Self	New	New	Pulmonary	Yes	Home	Negative	Completed treatment	6
155	M	<5	Urban	Hospital	Self	New	New	Pulmonary	Yes	Home	Negative	Completed treatment	6
156	M	5_9	Urban	Dispensary	Self	New	New	Pulmonary	Yes	Home	Negative	Cured	6
157	M	<5	Urban	Hospital	Self	New	New	Pulmonary	Yes	Home	Negative	Completed treatment	6
158	M	<5	Urban	Hospital	Others	New	New	Pulmonary	Yes	Home	Negative	Completed treatment	6
159	M	<5	Urban	HC	Self	New	New	Pulmonary	Yes	Home	Negative	Completed treatment	6
160	F	<5	Urban	Dispensary	Self	New	New	Pulmonary	Yes	Home	Negative	Completed treatment	6
161	F	5_9	Urban	Hospital	Self	New	New	Pulmonary	Yes	Home	Negative	Completed treatment	6
162	F	<5	Urban	Dispensary	Self	New	New	Pulmonary	Yes	Home	Negative	Completed treatment	6
163	F	5_9	Urban	Dispensary	Self	New	New	Extra pulmonary	Yes	Home	Positive	Completed treatment	6
164	F	<5	Urban	Dispensary	Self	New	New	Pulmonary	Yes	Home	Negative	Completed treatment	6
165	M	10_14	Urban	Dispensary	Self	New	New	Pulmonary	Yes	Home	Negative	Completed treatment	6
166	F	5_9	Urban	Hospital	Self	New	New	Extra pulmonary	Yes	Home	Negative	Completed treatment	6
167	F	<5	Urban	HC	Community	New	New	Pulmonary	Yes	Home	Negative	Completed treatment	6
168	M	<5	Urban	Hospital	CTC	New	New	Pulmonary	Yes	Home	Positive	Completed treatment	6
169	F	<5	Urban	HC	Self	New	New	Pulmonary	Yes	Home	Negative	Completed treatment	6
170	M	5_9	Urban	Dispensary	Self	New	New	Pulmonary	Yes	Home	Negative	Cured	6
171	M	<5	Urban	Dispensary	Others	New	New	Pulmonary	Yes	Home	Negative	Cured	6
172	M	10_14	Urban	Dispensary	Self	New	New	Pulmonary	Yes	Home	Negative	Completed treatment	6
173	F	<5	Urban	Dispensary	Self	New	New	Pulmonary	Yes	Home	Negative	Completed treatment	6
174	F	<5	Urban	Dispensary	Self	New	New	Pulmonary	Yes	Home	Negative	Completed treatment	6
175	F	<5	Urban	Dispensary	Self	New	New	Pulmonary	Yes	Home	Negative	Completed treatment	6
176	F	5_9	Urban	Dispensary	Self	New	New	Pulmonary	Yes	Home	Negative	Completed treatment	6
177	F	<5	Urban	Dispensary	Self	New	New	Pulmonary	Yes	Home	Negative	Completed treatment	6
178	M	<5	Urban	Dispensary	Self	New	New	Pulmonary	Yes	Home	Negative	Cured	6
179	F	5_9	Urban	Hospital	Self	New	New	Pulmonary	Yes	Home	Negative	Completed treatment	6
180	M	<5	Urban	Hospital	Self	New	New	Pulmonary	Yes	Home	Negative	Completed treatment	6
181	F	<5	Urban	HC	Self	New	New	Pulmonary	Yes	Home	Negative	Completed treatment	6
182	M	<5	Urban	HC	Self	New	New	Pulmonary	Yes	Home	Negative	Completed treatment	6
183	M	5_9	Urban	HC	Self	New	New	Pulmonary	Yes	Home	Negative	Completed treatment	6
184	M	<5	Urban	Hospital	Others	New	New	Pulmonary	Yes	Home	Negative	Completed treatment	6
185	M	<5	Urban	Hospital	Self	New	New	Pulmonary	Yes	Home	Negative	Completed treatment	6
186	M	<5	Urban	Hospital	Others	New	New	Pulmonary	Yes	Home	Negative	Completed treatment	6
187	M	10_14	Urban	Dispensary	CTC	New	New	Both	Yes	Home	Positive	Completed treatment	6
188	M	5_9	Urban	HC	Self	New	New	Pulmonary	Yes	Home	Negative	Completed treatment	6
189	F	5_9	Urban	HC	Community	New	New	Pulmonary	Yes	Home	Negative	Completed treatment	6
190	M	10_14	Urban	HC	Community	New	New	Pulmonary	Yes	Home	Negative	Completed treatment	6
191	M	<5	Urban	Hospital	Others	New	New	Pulmonary	Yes	Home	Negative	Completed treatment	6
192	F	<5	Urban	Dispensary	Self	New	New	Pulmonary	Yes	Home	Negative	Completed treatment	6
193	M	<5	Urban	Dispensary	Others	New	New	Pulmonary	Yes	Home	Negative	Completed treatment	6
194	F	<5	Urban	HC	Self	New	New	Pulmonary	Yes	Home	Negative	Completed treatment	6
195	M	10_14	Urban	Dispensary	Self	New	New	Both	Yes	Home	Negative	Completed treatment	6
196	F	<5	Urban	HC	Self	New	New	Pulmonary	Yes	Home	Negative	Cured	6
197	F	<5	Urban	HC	Self	New	New	Pulmonary	Yes	Home	Negative	Cured	6
198	F	5_9	Urban	Dispensary	Self	New	New	Pulmonary	Yes	Home	Negative	Completed treatment	6
199	M	<5	Urban	Hospital	Self	New	New	Pulmonary	Yes	Home	Negative	Cured	6
200	F	10_14	Urban	Dispensary	Self	New	New	Pulmonary	Yes	Home	Negative	Cured	6
201	F	5_9	Urban	Dispensary	Community	New	New	Pulmonary	Yes	Home	Negative	Cured	6
202	M	10_14	Urban	HC	Others	New	New	Pulmonary	Yes	Home	Negative	Completed treatment	6
203	M	<5	Urban	HC	CTC	New	New	Pulmonary	Yes	Home	Positive	Completed treatment	6
204	F	10_14	Urban	HC	Community	New	New	Pulmonary	Yes	Home	Negative	Died	0.535714
205	F	10_14	Urban	Dispensary	Community	New	New	Pulmonary	Yes	Home	Negative	Completed treatment	6
206	M	<5	Urban	Hospital	Self	New	New	Extra pulmonary	Yes	Home	Negative	Completed treatment	6
207	M	<5	Urban	Dispensary	Self	New	New	Pulmonary	Yes	Home	Negative	Completed treatment	6
208	M	<5	Urban	Hospital	Self	New	New	Pulmonary	Yes	Home	Negative	Completed treatment	6
209	F	<5	Urban	Dispensary	Community	New	New	Pulmonary	Yes	Home	Negative	Completed treatment	6
210	M	5_9	Urban	Dispensary	Self	New	New	Extra pulmonary	Yes	Home	Negative	Completed treatment	6
211	M	<5	Urban	Dispensary	Self	New	New	Pulmonary	Yes	Home	Negative	Completed treatment	6
212	M	<5	Urban	Hospital	Others	New	New	Pulmonary	Yes	Home	Negative	Completed treatment	6
213	M	10_14	Urban	Hospital	Self	New	New	Pulmonary	Yes	Home	Negative	Completed treatment	6
214	M	10_14	Urban	Hospital	Self	New	New	Pulmonary	Yes	Home	Negative	Died	0.321429
215	F	5_9	Urban	Hospital	Self	New	New	Pulmonary	Yes	Home	Negative	Completed treatment	6
216	F	<5	Urban	HC	Self	New	New	Pulmonary	Yes	Home	Negative	Completed treatment	6
217	M	10_14	Urban	HC	Self	New	New	Pulmonary	Yes	Home	Negative	Cured	6
218	M	10_14	Urban	Hospital	Self	New	New	Pulmonary	Yes	Home	Negative	Cured	6
219	M	10_14	Urban	Hospital	Self	New	New	Pulmonary	Yes	Home	Negative	Cured	6
220	F	<5	Urban	HC	Self	New	New	Pulmonary	Yes	Home	Negative	Completed treatment	6
221	F	10_14	Urban	HC	Community	New	New	Pulmonary	Yes	Home	Negative	Completed treatment	6
222	M	10_14	Urban	Dispensary	Self	New	New	Extra pulmonary	Yes	Home	Negative	Cured	6
223	F	5_9	Urban	Dispensary	Self	New	New	Extra pulmonary	Yes	Home	Negative	Completed treatment	6
224	M	5_9	Urban	HC	Self	New	New	Pulmonary	Yes	Home	Positive	Completed treatment	6
225	F	<5	Urban	HC	Self	New	New	Pulmonary	Yes	Home	Negative	Completed treatment	6
226	M	<5	Urban	HC	Self	New	New	Pulmonary	Yes	Home	Negative	Completed treatment	6
227	M	<5	Urban	HC	Community	New	New	Pulmonary	Yes	Home	Negative	Completed treatment	6
228	M	5_9	Urban	Dispensary	Community	New	New	Pulmonary	Yes	Home	Negative	Completed treatment	6
229	F	5_9	Urban	HC	Community	New	New	Pulmonary	Yes	Home	Negative	Completed treatment	6
230	M	10_14	Urban	HC	Community	New	New	Pulmonary	Yes	Home	Negative	Completed treatment	6
231	M	<5	Urban	Dispensary	Community	New	New	Pulmonary	Yes	Home	Negative	Completed treatment	6
232	F	10_14	Urban	Dispensary	Self	New	New	Pulmonary	Yes	Home	Positive	Cured	6
233	F	5_9	Urban	Dispensary	Community	New	New	Pulmonary	Yes	Home	Negative	Cured	6
234	M	5_9	Urban	Hospital	Self	New	New	Pulmonary	Yes	Home	Negative	Completed treatment	6
235	M	<5	Urban	Hospital	Others	New	New	Pulmonary	Yes	Home	Negative	Completed treatment	6
236	F	<5	Urban	Dispensary	Self	New	New	Pulmonary	Yes	Home	Negative	Cured	6
237	F	10_14	Urban	HC	Self	New	New	Pulmonary	Yes	Home	Negative	Completed treatment	6
238	M	<5	Urban	HC	Self	New	New	Pulmonary	Yes	Home	Negative	Completed treatment	6
239	M	<5	Urban	Hospital	Self	New	New	Extra pulmonary	Yes	Home	Negative	Completed treatment	6
240	F	<5	Urban	Hospital	Self	New	New	Pulmonary	Yes	Home	Negative	Completed treatment	6
241	M	<5	Urban	HC	Self	New	New	Pulmonary	Yes	Home	Negative	Cured	6
242	M	10_14	Urban	HC	Others	New	New	Extra pulmonary	Yes	Home	Negative	Cured	6
243	F	<5	Urban	Dispensary	Community	New	New	Pulmonary	Yes	Home	Negative	Completed treatment	6
244	F	<5	Urban	Hospital	Self	New	New	Extra pulmonary	Yes	Home	Negative	Completed treatment	6
245	M	5_9	Urban	Hospital	Others	New	New	Pulmonary	Yes	Home	Positive	Completed treatment	6
246	M	<5	Urban	Dispensary	Others	New	New	Pulmonary	Yes	Home	Negative	Completed treatment	6
247	F	5_9	Urban	Dispensary	CTC	New	New	Pulmonary	Yes	Home	Positive	Cured	6
248	M	<5	Urban	Dispensary	Others	New	New	Pulmonary	Yes	Home	Negative	Completed treatment	6
249	M	<5	Urban	HC	Self	New	New	Pulmonary	Yes	Home	Negative	Completed treatment	6
250	F	<5	Urban	HC	Others	New	New	Pulmonary	Yes	Home	Negative	Completed treatment	6
251	F	<5	Urban	Hospital	Community	New	New	Pulmonary	Yes	Home	Negative	Completed treatment	6
252	M	<5	Urban	HC	Self	New	New	Pulmonary	Yes	Home	Negative	Completed treatment	6
253	M	<5	Urban	HC	Self	New	New	Pulmonary	Yes	Home	Negative	Completed treatment	6
254	M	<5	Urban	HC	Self	New	New	Pulmonary	Yes	Home	Negative	Completed treatment	6
255	M	<5	Urban	HC	Self	New	New	Pulmonary	Yes	Home	Negative	Completed treatment	6
256	M	<5	Urban	HC	Community	New	New	Pulmonary	Yes	Home	Negative	Completed treatment	6
257	M	5_9	Urban	HC	Self	New	New	Pulmonary	Yes	Home	Negative	Completed treatment	6
258	M	<5	Urban	HC	Others	New	New	Pulmonary	Yes	Home	Negative	Completed treatment	6
259	M	<5	Urban	HC	Self	New	New	Pulmonary	Yes	Home	Negative	Completed treatment	6
260	M	10_14	Urban	HC	Self	New	New	Pulmonary	Yes	Home	Negative	Completed treatment	6
261	M	<5	Urban	HC	Self	New	New	Pulmonary	Yes	Home	Negative	Completed treatment	6
262	M	<5	Urban	HC	Others	New	New	Pulmonary	Yes	Home	Negative	Completed treatment	6
263	F	<5	Urban	HC	Others	New	New	Pulmonary	Yes	Home	Negative	Completed treatment	6
264	F	<5	Urban	HC	Others	New	New	Pulmonary	Yes	Home	Negative	Completed treatment	6
265	F	5_9	Urban	HC	Self	New	New	Pulmonary	Yes	Home	Positive	Completed treatment	6
266	M	10_14	Urban	Hospital	Self	New	New	Pulmonary	Yes	Home	Negative	Completed treatment	6
267	M	10_14	Urban	Hospital	Self	New	New	Pulmonary	Yes	Home	Negative	Cured	6
268	F	<5	Urban	Hospital	Self	New	New	Pulmonary	Yes	Home	Negative	Completed treatment	6
269	M	<5	Urban	Hospital	Self	New	New	Pulmonary	Yes	Home	Negative	Completed treatment	6
270	F	5_9	Urban	HC	Self	New	New	Pulmonary	Yes	Home	Negative	Cured	6
271	M	10_14	Urban	HC	CTC	New	New	Pulmonary	Yes	Home	Positive	Completed treatment	6
272	M	<5	Urban	Dispensary	Community	New	New	Pulmonary	Yes	Home	Negative	Completed treatment	6
273	M	5_9	Urban	HC	Self	New	New	Pulmonary	Yes	Home	Negative	Cured	6
274	F	10_14	Urban	Dispensary	Community	New	New	Pulmonary	Yes	Home	Negative	Completed treatment	6
275	F	<5	Urban	HC	Self	New	New	Pulmonary	Yes	Home	Negative	Completed treatment	6
276	M	<5	Urban	Dispensary	Self	New	New	Pulmonary	Yes	Home	Negative	Completed treatment	6
277	F	<5	Urban	Dispensary	Self	New	New	Pulmonary	Yes	Home	Negative	Completed treatment	6
278	M	<5	Urban	Dispensary	Self	New	New	Pulmonary	Yes	Home	Negative	Completed treatment	6
279	F	<5	Urban	Dispensary	Self	New	New	Pulmonary	Yes	Home	Negative	Completed treatment	6
280	M	10_14	Urban	Dispensary	Self	New	New	Pulmonary	Yes	Home	Negative	Completed treatment	6
281	F	10_14	Urban	Dispensary	Self	New	New	Pulmonary	Yes	Home	Negative	Completed treatment	6
282	M	<5	Urban	Hospital	Community	New	New	Pulmonary	Yes	Home	Negative	Completed treatment	6
283	F	<5	Urban	Hospital	Others	New	New	Pulmonary	Yes	Home	Negative	Completed treatment	6
284	F	<5	Urban	Dispensary	Community	New	New	Pulmonary	Yes	Home	Positive	Cured	6
285	M	5_9	Urban	Dispensary	Community	New	New	Pulmonary	Yes	Home	Negative	Completed treatment	6
286	F	<5	Urban	Dispensary	Self	New	New	Pulmonary	Yes	Home	Negative	Completed treatment	6
287	M	<5	Urban	Dispensary	CTC	New	New	Pulmonary	Yes	Home	Negative	Completed treatment	6
288	F	<5	Urban	Dispensary	Community	New	New	Pulmonary	Yes	Home	Negative	Completed treatment	6
289	M	<5	Urban	Dispensary	Community	New	New	Pulmonary	Yes	Home	Negative	Completed treatment	6
290	F	5_9	Urban	Dispensary	Self	New	New	Pulmonary	Yes	Home	Negative	Cured	6
291	M	<5	Urban	Dispensary	Community	New	New	Pulmonary	Yes	Home	Negative	Completed treatment	6
292	F	<5	Urban	Dispensary	Self	New	New	Pulmonary	Yes	Home	Negative	Completed treatment	6
293	F	10_14	Urban	Dispensary	Self	New	New	Pulmonary	Yes	Home	Negative	Completed treatment	6
294	M	<5	Urban	Dispensary	Self	New	New	Pulmonary	Yes	Home	Negative	Completed treatment	6
295	F	<5	Urban	HC	Self	New	New	Pulmonary	Yes	Home	Negative	Cured	6
296	F	5_9	Urban	HC	Community	New	New	Pulmonary	Yes	Home	Negative	Cured	6
297	F	<5	Urban	Dispensary	Community	New	New	Pulmonary	Yes	Home	Negative	Completed treatment	6
298	F	10_14	Urban	Hospital	Community	New	New	Pulmonary	Yes	Home	Negative	Cured	6
299	M	10_14	Urban	HC	Others	New	New	Extra pulmonary	Yes	Home	Negative	Cured	6
300	M	<5	Urban	Hospital	Self	New	New	Pulmonary	Yes	Home	Negative	Completed treatment	6
301	M	<5	Urban	Dispensary	Others	New	New	Pulmonary	Yes	Home	Negative	Completed treatment	6
302	M	5_9	Urban	Hospital	Community	New	New	Pulmonary	Yes	Home	Negative	Cured	6
303	M	<5	Urban	Hospital	Others	New	New	Pulmonary	Yes	Home	Negative	Completed treatment	6
304	M	10_14	Urban	Hospital	Community	New	New	Pulmonary	Yes	Home	Negative	Completed treatment	6
305	M	<5	Urban	HC	Community	New	New	Pulmonary	Yes	Home	Negative	Completed treatment	6
306	M	<5	Urban	HC	Self	New	New	Pulmonary	Yes	Home	Negative	Completed treatment	6
307	F	5_9	Urban	HC	Self	New	New	Pulmonary	Yes	Home	Negative	Completed treatment	6
308	M	10_14	Urban	Dispensary	Others	New	New	Extra pulmonary	Yes	Home	Negative	Completed treatment	6
309	M	<5	Urban	Hospital	Self	New	New	Pulmonary	Yes	Home	Negative	Completed treatment	6
310	F	<5	Urban	HC	Self	New	New	Pulmonary	Yes	Home	Negative	Completed treatment	6
311	M	<5	Urban	HC	Self	New	New	Pulmonary	Yes	Home	Negative	Completed treatment	6
312	M	<5	Urban	HC	Others	New	New	Pulmonary	Yes	Home	Negative	Completed treatment	6
313	M	<5	Urban	HC	Community	New	New	Pulmonary	Yes	Home	Negative	Completed treatment	6
314	F	<5	Urban	HC	Self	New	New	Pulmonary	Yes	Home	Negative	Completed treatment	6
315	M	<5	Urban	HC	Self	New	New	Pulmonary	Yes	Home	Negative	Completed treatment	6
316	F	<5	Urban	HC	Others	New	New	Pulmonary	Yes	Home	Negative	Completed treatment	6
317	F	<5	Urban	HC	Self	New	New	Pulmonary	Yes	Home	Negative	Completed treatment	6
318	M	<5	Urban	HC	Self	New	New	Pulmonary	Yes	Home	Negative	Completed treatment	6
319	F	10_14	Urban	Hospital	Self	New	New	Pulmonary	Yes	Home	Negative	Completed treatment	6
320	F	<5	Urban	Dispensary	Self	New	New	Pulmonary	Yes	Home	Negative	Completed treatment	6
321	F	10_14	Urban	Hospital	Self	New	New	Pulmonary	Yes	Home	Negative	Completed treatment	6
322	F	10_14	Urban	Hospital	Self	New	New	Pulmonary	Yes	Home	Negative	Completed treatment	6
323	M	<5	Urban	HC	Others	New	New	Pulmonary	Yes	Home	Negative	Completed treatment	6
324	M	10_14	Urban	HC	Self	New	New	Pulmonary	Yes	Home	Negative	Completed treatment	6
325	F	5_9	Urban	HC	Others	New	New	Pulmonary	Yes	Home	Negative	Completed treatment	6
326	F	10_14	Urban	HC	Others	New	New	Pulmonary	Yes	Home	Negative	Completed treatment	6
327	F	10_14	Urban	HC	Self	New	New	Pulmonary	Yes	Home	Negative	Completed treatment	6
328	M	10_14	Urban	Hospital	Community	New	New	Pulmonary	Yes	Home	Negative	Completed treatment	6
329	M	<5	Urban	Dispensary	Self	New	New	Pulmonary	Yes	Home	Negative	Completed treatment	6
330	F	<5	Urban	Dispensary	Others	New	New	Pulmonary	Yes	Home	Negative	Completed treatment	6
331	M	<5	Urban	Dispensary	Others	New	New	Pulmonary	Yes	Home	Negative	Completed treatment	6
332	F	<5	Urban	HC	Others	New	New	Pulmonary	Yes	Home	Negative	Completed treatment	6
333	M	<5	Urban	HC	Others	New	New	Pulmonary	Yes	Home	Negative	Completed treatment	6
334	F	<5	Urban	HC	Self	New	New	Extra pulmonary	Yes	Home	Negative	Completed treatment	6
335	M	5_9	Urban	Dispensary	Self	New	New	Pulmonary	Yes	Home	Negative	Died	2.32143
336	M	10_14	Urban	Dispensary	Self	New	New	Pulmonary	Yes	Home	Negative	Cured	6
337	F	5_9	Urban	HC	Community	New	New	Pulmonary	Yes	Home	Negative	Completed treatment	6
338	M	<5	Urban	Dispensary	Others	New	New	Extra pulmonary	Yes	Home	Negative	Completed treatment	6
339	F	<5	Urban	Hospital	Self	New	New	Pulmonary	Yes	Home	Negative	Completed treatment	6
340	M	5_9	Urban	Hospital	Self	New	New	Pulmonary	Yes	Home	Negative	Cured	6
341	M	5_9	Urban	Hospital	Others	New	New	Extra pulmonary	Yes	Home	Negative	Completed treatment	6
342	M	<5	Urban	HC	Community	New	New	Pulmonary	Yes	Home	Negative	Completed treatment	6
343	F	<5	Urban	Hospital	Others	New	New	Extra pulmonary	Yes	Home	Negative	Completed treatment	6
344	F	<5	Urban	HC	Self	New	New	Pulmonary	Yes	Home	Negative	Completed treatment	6
345	F	5_9	Urban	Dispensary	Others	New	New	Extra pulmonary	Yes	Home	Negative	Cured	6
346	F	5_9	Urban	Dispensary	Others	New	New	Pulmonary	Yes	Home	Negative	Cured	6
347	F	5_9	Urban	Dispensary	Others	New	New	Pulmonary	Yes	Home	Negative	Cured	6
348	F	5_9	Urban	Dispensary	Community	New	New	Pulmonary	Yes	Home	Negative	Cured	6
349	M	<5	Urban	HC	Self	New	New	Pulmonary	Yes	Home	Negative	Completed treatment	6
350	M	<5	Urban	HC	Self	New	New	Pulmonary	Yes	Home	Negative	Completed treatment	6
351	M	<5	Urban	HC	Self	New	New	Pulmonary	Yes	Home	Negative	Completed treatment	6
352	M	<5	Urban	HC	Self	New	New	Pulmonary	Yes	Home	Negative	Completed treatment	6
353	M	<5	Urban	HC	Others	New	New	Pulmonary	Yes	Home	Negative	Completed treatment	6
354	F	<5	Urban	HC	Others	New	New	Pulmonary	Yes	Home	Negative	Completed treatment	6
355	F	10_14	Urban	HC	Self	New	New	Pulmonary	Yes	Home	Negative	Cured	6
356	M	<5	Urban	Dispensary	Community	New	New	Pulmonary	Yes	Home	Negative	Completed treatment	6
357	M	<5	Urban	Hospital	Others	New	New	Pulmonary	Yes	Home	Negative	Completed treatment	6
358	M	5_9	Urban	Hospital	Self	New	New	Pulmonary	Yes	Home	Negative	Cured	6
359	M	5_9	Urban	HC	Self	New	New	Pulmonary	Yes	Home	Negative	Completed treatment	6
360	F	<5	Urban	Dispensary	Self	New	New	Pulmonary	Yes	Home	Negative	Completed treatment	6
361	M	<5	Urban	Hospital	Others	New	New	Pulmonary	Yes	Home	Negative	Completed treatment	6
362	F	<5	Urban	HC	Self	New	New	Pulmonary	Yes	Home	Negative	Completed treatment	6
363	M	<5	Urban	HC	Community	New	New	Pulmonary	Yes	Home	Negative	Completed treatment	6
364	F	<5	Urban	HC	Self	New	New	Pulmonary	Yes	Home	Negative	Completed treatment	6
365	M	<5	Urban	HC	Community	New	New	Pulmonary	Yes	Home	Negative	Completed treatment	6
366	M	<5	Urban	HC	Self	New	New	Pulmonary	Yes	Home	Negative	Completed treatment	6
367	F	10_14	Urban	HC	Self	New	New	Pulmonary	Yes	Home	Negative	Completed treatment	6
368	F	<5	Urban	HC	Others	New	New	Pulmonary	Yes	Home	Negative	Completed treatment	6
369	M	<5	Urban	HC	Others	New	New	Extra pulmonary	Yes	Home	Negative	Completed treatment	6
370	M	5_9	Urban	Dispensary	Community	New	New	Pulmonary	Yes	Home	Negative	Completed treatment	6
371	M	10_14	Urban	Hospital	Others	New	New	Pulmonary	Yes	Home	Negative	Completed treatment	6
372	F	<5	Urban	Dispensary	Self	New	New	Extra pulmonary	Yes	Home	Negative	Completed treatment	6
373	M	5_9	Urban	HC	Self	New	New	Extra pulmonary	Yes	Home	Negative	Completed treatment	6
374	F	10_14	Urban	Hospital	Community	New	New	Pulmonary	Yes	Home	Negative	Cured	6
375	F	5_9	Urban	Dispensary	Community	New	New	Pulmonary	Yes	Home	Positive	Cured	6
376	M	5_9	Urban	Dispensary	Others	New	New	Pulmonary	Yes	Home	Negative	Cured	6
377	M	5_9	Urban	Dispensary	Others	New	New	Pulmonary	Yes	Home	Negative	Completed treatment	6
378	M	<5	Urban	Dispensary	Community	New	New	Pulmonary	Yes	Home	Negative	Completed treatment	6
379	M	<5	Urban	Hospital	Self	New	New	Pulmonary	Yes	Home	Negative	Completed treatment	6
380	M	<5	Urban	Hospital	Self	New	New	Pulmonary	Yes	Home	Negative	Cured	6
381	F	5_9	Urban	Dispensary	Self	New	New	Extra pulmonary	Yes	Home	Negative	Completed treatment	6
382	M	10_14	Urban	Hospital	Community	New	New	Pulmonary	Yes	Home	Negative	Cured	6
383	F	<5	Urban	Dispensary	Others	New	New	Pulmonary	Yes	Home	Negative	Cured	6
384	M	<5	Urban	HC	Self	New	New	Pulmonary	Yes	Home	Negative	Completed treatment	6
385	M	<5	Urban	HC	Community	New	New	Pulmonary	Yes	Home	Negative	Completed treatment	6
386	M	10_14	Urban	HC	Community	New	New	Pulmonary	Yes	Home	Negative	Completed treatment	6
387	F	<5	Urban	Dispensary	Self	New	New	Pulmonary	Yes	Home	Negative	Completed treatment	6
388	M	<5	Urban	HC	Self	New	New	Pulmonary	Yes	Home	Negative	Completed treatment	6
389	M	10_14	Urban	Hospital	Self	New	New	Pulmonary	Yes	Home	Negative	Completed treatment	6
390	M	10_14	Urban	Hospital	Self	New	New	Pulmonary	Yes	Home	Negative	Cured	6
391	F	5_9	Urban	Hospital	Self	New	New	Extra pulmonary	Yes	Home	Negative	Completed treatment	6
392	F	10_14	Urban	HC	Others	New	New	Pulmonary	Yes	Home	Negative	Cured	6
393	M	10_14	Urban	HC	Others	New	New	Pulmonary	Yes	Home	Negative	Cured	6
394	F	<5	Urban	Dispensary	Community	New	New	Pulmonary	Yes	Home	Negative	Completed treatment	6
395	M	10_14	Urban	Dispensary	Others	New	New	Extra pulmonary	Yes	Home	Negative	Completed treatment	6
396	M	<5	Urban	Dispensary	Others	New	New	Pulmonary	Yes	Home	Negative	Completed treatment	6
397	F	<5	Urban	Dispensary	Self	New	New	Pulmonary	Yes	Home	Negative	Completed treatment	6
398	F	<5	Urban	Dispensary	Others	New	New	Pulmonary	Yes	Home	Negative	Cured	6
399	M	<5	Urban	HC	Community	New	New	Pulmonary	Yes	Home	Negative	Completed treatment	6
400	M	<5	Urban	HC	Self	New	New	Pulmonary	Yes	Home	Negative	Completed treatment	6
401	F	<5	Urban	HC	Community	New	New	Pulmonary	Yes	Home	Positive	Completed treatment	6
402	F	<5	Urban	HC	Self	New	New	Pulmonary	Yes	Home	Negative	Completed treatment	6
403	M	5_9	Urban	Hospital	Others	New	New	Pulmonary	Yes	Home	Negative	Died	0.0714286
404	M	5_9	Urban	Hospital	Community	New	New	Extra pulmonary	Yes	Home	Negative	Completed treatment	6
405	F	5_9	Urban	Dispensary	Community	New	New	Pulmonary	Yes	Home	Negative	Completed treatment	6
406	F	5_9	Urban	Dispensary	Community	New	New	Pulmonary	Yes	Home	Negative	Completed treatment	6
407	M	<5	Urban	Dispensary	Community	New	New	Pulmonary	Yes	Home	Negative	Completed treatment	6
408	F	5_9	Urban	Dispensary	Community	New	New	Pulmonary	Yes	Home	Negative	Completed treatment	6
409	M	<5	Urban	HC	Self	New	New	Pulmonary	Yes	Home	Negative	Completed treatment	6
410	F	<5	Urban	HC	Self	New	New	Pulmonary	Yes	Home	Negative	Completed treatment	6
411	M	5_9	Urban	HC	Self	New	New	Pulmonary	Yes	Home	Negative	Completed treatment	6
412	F	<5	Urban	Dispensary	Self	New	New	Pulmonary	Yes	Home	Negative	Completed treatment	6
413	M	<5	Urban	HC	Others	New	New	Pulmonary	Yes	Home	Negative	Completed treatment	6
414	F	10_14	Urban	HC	Community	New	New	Pulmonary	Yes	Home	Positive	Completed treatment	6
415	M	<5	Urban	HC	Community	New	New	Pulmonary	Yes	Home	Negative	Completed treatment	6
416	F	<5	Urban	Dispensary	Self	New	New	Pulmonary	Yes	Home	Negative	Completed treatment	6
417	M	<5	Urban	Dispensary	Others	New	New	Pulmonary	Yes	Home	Negative	Completed treatment	6
418	F	<5	Urban	Dispensary	Others	New	New	Pulmonary	Yes	Home	Negative	Completed treatment	6
419	M	10_14	Urban	Dispensary	Community	New	New	Pulmonary	Yes	Home	Negative	Completed treatment	6
420	F	<5	Urban	Dispensary	Others	New	New	Pulmonary	Yes	Home	Negative	Completed treatment	6
421	F	<5	Urban	Dispensary	Self	New	New	Pulmonary	Yes	Home	Negative	Completed treatment	6
422	M	5_9	Urban	Dispensary	Community	New	New	Pulmonary	Yes	Home	Negative	Completed treatment	6
423	M	<5	Urban	Hospital	Self	New	New	Pulmonary	Yes	Home	Negative	Completed treatment	6
424	M	10_14	Urban	Hospital	Others	New	New	Pulmonary	Yes	Home	Negative	Cured	6
425	M	<5	Urban	Hospital	Self	New	New	Pulmonary	Yes	Home	Negative	Cured	6
426	F	<5	Urban	Hospital	Self	New	New	Pulmonary	Yes	Home	Negative	Completed treatment	6
427	M	5_9	Urban	Dispensary	CTC	New	New	Pulmonary	Yes	Home	Positive	Completed treatment	6
428	M	10_14	Urban	Hospital	Self	New	New	Pulmonary	Yes	Home	Positive	Completed treatment	6
429	F	<5	Urban	Dispensary	Community	New	New	Pulmonary	Yes	Home	Negative	Cured	6
430	F	<5	Urban	HC	Self	New	New	Pulmonary	Yes	Home	Negative	Completed treatment	6
431	M	<5	Urban	HC	Community	New	New	Pulmonary	Yes	Home	Negative	Completed treatment	6
432	M	<5	Urban	HC	Self	New	New	Pulmonary	Yes	Home	Negative	Completed treatment	6
433	F	5_9	Urban	HC	Self	New	New	Pulmonary	Yes	Home	Negative	Cured	6
434	M	<5	Urban	HC	Self	New	New	Pulmonary	Yes	Home	Negative	Completed treatment	6
435	F	5_9	Urban	Hospital	Self	New	New	Pulmonary	Yes	Home	Negative	Cured	6
436	M	5_9	Urban	Hospital	Self	New	New	Pulmonary	Yes	Home	Negative	Cured	6
437	F	10_14	Urban	Hospital	Self	New	New	Pulmonary	Yes	Home	Positive	Cured	6
438	F	<5	Urban	HC	Others	New	New	Pulmonary	Yes	Home	Negative	Completed treatment	6
439	F	10_14	Urban	HC	Others	New	New	Pulmonary	Yes	Home	Negative	Completed treatment	6
440	F	<5	Urban	HC	Community	New	New	Pulmonary	Yes	Home	Negative	Completed treatment	6
441	F	<5	Urban	Dispensary	Self	New	New	Pulmonary	Yes	Home	Negative	Completed treatment	6
442	F	<5	Urban	Hospital	Self	New	New	Extra pulmonary	Yes	Home	Negative	Completed treatment	6
443	F	10_14	Urban	Hospital	Self	New	New	Extra pulmonary	Yes	Home	Negative	Cured	6
444	M	<5	Urban	Hospital	Others	New	New	Pulmonary	Yes	Home	Negative	Completed treatment	6
445	M	10_14	Urban	Hospital	Self	New	New	Pulmonary	Yes	Home	Negative	Completed treatment	6
446	M	10_14	Urban	Hospital	Self	New	New	Pulmonary	Yes	Home	Negative	Cured	6
447	M	5_9	Urban	Hospital	Self	New	New	Pulmonary	Yes	Home	Negative	Completed treatment	6
448	M	10_14	Urban	Hospital	Self	New	New	Pulmonary	Yes	Home	Negative	Cured	6
449	F	<5	Urban	Dispensary	Community	New	New	Pulmonary	Yes	Home	Negative	Completed treatment	6
450	F	5_9	Urban	Dispensary	Self	New	New	Pulmonary	Yes	Home	Negative	Completed treatment	6
451	M	<5	Urban	Hospital	Self	New	New	Pulmonary	Yes	Home	Negative	Completed treatment	6
452	M	<5	Urban	Hospital	Community	New	New	Pulmonary	Yes	Home	Negative	Cured	6
453	M	<5	Urban	Hospital	Self	New	New	Extra pulmonary	Yes	Home	Negative	Completed treatment	6
454	F	<5	Urban	Dispensary	Self	New	New	Pulmonary	Yes	Home	Negative	Completed treatment	6
455	F	5_9	Urban	Hospital	Self	New	New	Pulmonary	Yes	Home	Negative	Completed treatment	6
456	F	<5	Urban	Hospital	Others	New	New	Pulmonary	Yes	Home	Negative	Completed treatment	6
457	M	5_9	Urban	Dispensary	Community	New	New	Pulmonary	Yes	Home	Negative	Completed treatment	6
458	F	<5	Urban	HC	Self	New	New	Pulmonary	Yes	Home	Negative	Completed treatment	6
459	M	<5	Urban	Dispensary	Self	New	New	Pulmonary	Yes	Home	Negative	Completed treatment	6
460	F	<5	Urban	Dispensary	Others	New	New	Pulmonary	Yes	Home	Negative	Completed treatment	6
461	M	<5	Urban	Dispensary	Self	New	New	Pulmonary	Yes	Home	Negative	Lost to follow-up	3.14286
462	M	10_14	Urban	Dispensary	Community	New	New	Pulmonary	Yes	Home	Negative	Completed treatment	6
463	F	<5	Urban	Hospital	Others	New	New	Pulmonary	Yes	Home	Negative	Completed treatment	6
464	F	5_9	Urban	Dispensary	Others	New	New	Pulmonary	Yes	Home	Negative	Cured	6
465	F	<5	Urban	Hospital	Others	New	New	Pulmonary	Yes	Home	Negative	Cured	6
466	M	10_14	Urban	Dispensary	Self	New	New	Pulmonary	Yes	Home	Negative	Completed treatment	6
467	F	<5	Urban	Dispensary	Community	New	New	Pulmonary	Yes	Home	Negative	Completed treatment	6
468	F	<5	Urban	Dispensary	Self	New	New	Pulmonary	Yes	Home	Negative	Completed treatment	6
469	M	<5	Urban	Dispensary	Self	New	New	Pulmonary	Yes	Home	Negative	Completed treatment	6
470	M	<5	Urban	Dispensary	Others	New	New	Pulmonary	Yes	Home	Negative	Completed treatment	6
471	M	5_9	Urban	Dispensary	Self	New	New	Extra pulmonary	Yes	Home	Negative	Died	0.142857
472	F	10_14	Urban	Dispensary	Community	New	New	Pulmonary	Yes	Home	Negative	Completed treatment	6
473	M	10_14	Urban	Hospital	Others	New	New	Pulmonary	Yes	Home	Negative	Completed treatment	6
474	F	<5	Urban	Hospital	Self	New	New	Pulmonary	Yes	Home	Negative	Completed treatment	6
475	F	5_9	Urban	Dispensary	Self	New	New	Pulmonary	Yes	Home	Negative	Completed treatment	6
476	M	<5	Urban	Dispensary	Self	New	New	Pulmonary	Yes	Home	Negative	Completed treatment	6
477	F	5_9	Urban	Hospital	Self	New	New	Pulmonary	Yes	Home	Negative	Completed treatment	6
478	F	5_9	Urban	Hospital	Self	New	New	Pulmonary	Yes	Home	Negative	Cured	6
479	M	<5	Urban	Hospital	Self	New	New	Pulmonary	Yes	Home	Negative	Completed treatment	6
480	F	<5	Urban	Dispensary	Others	New	New	Pulmonary	Yes	Home	Negative	Completed treatment	6
481	M	<5	Urban	Dispensary	Self	New	New	Pulmonary	Yes	Home	Negative	Completed treatment	6
482	M	<5	Urban	Hospital	Self	New	New	Pulmonary	Yes	Home	Negative	Completed treatment	6
483	M	5_9	Urban	HC	Others	New	New	Pulmonary	Yes	Home	Negative	Completed treatment	6
484	M	<5	Urban	Dispensary	Community	New	New	Pulmonary	Yes	Home	Negative	Completed treatment	6
485	M	5_9	Urban	Dispensary	Community	New	New	Pulmonary	Yes	Home	Negative	Completed treatment	6
486	F	<5	Urban	Dispensary	Others	New	New	Pulmonary	Yes	Home	Negative	Completed treatment	6
487	F	<5	Urban	Dispensary	Community	New	New	Pulmonary	Yes	Home	Negative	Completed treatment	6
488	M	5_9	Urban	HC	Others	New	New	Pulmonary	Yes	Home	Negative	Cured	6
489	M	<5	Urban	HC	Others	New	New	Pulmonary	Yes	Home	Negative	Completed treatment	6
490	F	<5	Urban	HC	Others	New	New	Pulmonary	Yes	Home	Negative	Completed treatment	6
491	F	<5	Urban	HC	Others	New	New	Pulmonary	Yes	Home	Negative	Completed treatment	6
492	F	<5	Urban	Hospital	Community	New	New	Pulmonary	Yes	Home	Negative	Completed treatment	6
493	M	10_14	Urban	Hospital	Self	New	New	Extra pulmonary	Yes	Home	Negative	Completed treatment	6
494	F	10_14	Urban	Dispensary	Self	New	New	Pulmonary	Yes	Home	Negative	Cured	6
495	M	<5	Urban	Hospital	Others	New	New	Pulmonary	Yes	Home	Negative	Completed treatment	6
496	M	10_14	Urban	Dispensary	CTC	New	New	Pulmonary	Yes	Home	Positive	Completed treatment	6
497	F	10_14	Urban	Hospital	Self	New	New	Pulmonary	Yes	Home	Negative	Cured	6
498	F	<5	Urban	Hospital	Self	New	New	Extra pulmonary	Yes	Home	Negative	Completed treatment	6
499	F	10_14	Urban	Hospital	Community	New	New	Pulmonary	Yes	Home	Negative	Cured	6
500	F	<5	Urban	HC	Others	New	New	Pulmonary	Yes	Home	Negative	Completed treatment	6
501	M	<5	Urban	Dispensary	Others	New	New	Pulmonary	Yes	Home	Negative	Completed treatment	6
502	F	10_14	Urban	Dispensary	Self	New	New	Pulmonary	Yes	Home	Negative	Cured	6
503	F	<5	Urban	Dispensary	Self	New	New	Pulmonary	Yes	Home	Negative	Completed treatment	6
504	F	<5	Urban	Dispensary	Others	New	New	Pulmonary	Yes	Home	Negative	Completed treatment	6
505	M	10_14	Urban	Dispensary	Community	New	New	Pulmonary	Yes	Home	Negative	Completed treatment	6
506	F	10_14	Urban	Dispensary	Self	New	New	Pulmonary	Yes	Home	Negative	Cured	6
507	F	<5	Urban	Dispensary	Self	New	New	Pulmonary	Yes	Home	Negative	Completed treatment	6
508	F	10_14	Urban	Hospital	Self	New	New	Extra pulmonary	Yes	Home	Negative	Completed treatment	6
509	F	10_14	Urban	Dispensary	Self	New	New	Pulmonary	Yes	Home	Negative	Completed treatment	6
510	F	5_9	Urban	Dispensary	Self	New	New	Pulmonary	Yes	Home	Negative	Died	5.9
511	M	<5	Urban	Hospital	Community	New	New	Pulmonary	Yes	Home	Negative	Completed treatment	6
512	M	<5	Urban	Dispensary	Others	New	New	Pulmonary	Yes	Home	Negative	Completed treatment	6
513	F	<5	Urban	Dispensary	Community	New	New	Pulmonary	Yes	Home	Negative	Completed treatment	6
514	M	5_9	Urban	Dispensary	Community	New	New	Pulmonary	Yes	Home	Negative	Completed treatment	6
515	M	<5	Urban	Dispensary	Community	New	New	Pulmonary	Yes	Home	Negative	Completed treatment	6
516	F	10_14	Urban	Dispensary	Self	New	New	Pulmonary	Yes	Home	Negative	Completed treatment	6
517	F	<5	Urban	Dispensary	Community	New	New	Pulmonary	Yes	Home	Negative	Completed treatment	6
518	F	<5	Urban	Dispensary	Self	New	New	Pulmonary	Yes	Home	Negative	Completed treatment	6
519	F	5_9	Urban	Dispensary	Self	New	New	Pulmonary	Yes	Home	Negative	Cured	6
520	F	<5	Urban	HC	Self	New	New	Pulmonary	Yes	Home	Negative	Completed treatment	6
521	M	<5	Urban	HC	Self	New	New	Pulmonary	Yes	Home	Negative	Completed treatment	6
522	F	10_14	Urban	Dispensary	CTC	New	New	Pulmonary	Yes	Home	Positive	Completed treatment	6
523	M	<5	Urban	HC	Community	New	New	Pulmonary	Yes	Home	Negative	Completed treatment	6
524	M	<5	Urban	HC	Community	New	New	Pulmonary	Yes	Home	Negative	Cured	6
525	F	<5	Urban	HC	Self	New	New	Pulmonary	Yes	Home	Negative	Completed treatment	6
526	F	<5	Urban	HC	Self	New	New	Pulmonary	Yes	Home	Negative	Cured	6
527	M	5_9	Urban	Dispensary	Others	New	New	Pulmonary	Yes	Home	Negative	Cured	6
528	F	<5	Urban	Hospital	Self	New	New	Pulmonary	Yes	Home	Negative	Completed treatment	6
529	M	<5	Urban	Hospital	Others	New	New	Pulmonary	Yes	Home	Negative	Completed treatment	6
530	F	5_9	Urban	Hospital	Self	New	New	Pulmonary	Yes	Home	Negative	Cured	6
531	M	<5	Urban	Hospital	Others	New	New	Pulmonary	Yes	Home	Positive	Completed treatment	6
532	F	10_14	Urban	Hospital	Self	New	New	Pulmonary	Yes	Home	Negative	Cured	6
533	F	10_14	Urban	Hospital	Self	New	New	Extra pulmonary	Yes	Home	Negative	Completed treatment	6
534	F	<5	Urban	Hospital	Self	New	New	Pulmonary	Yes	Home	Negative	Completed treatment	6
535	F	<5	Urban	Hospital	Community	New	New	Pulmonary	Yes	Home	Negative	Completed treatment	6
536	F	<5	Urban	Hospital	Self	New	New	Pulmonary	Yes	Home	Negative	Completed treatment	6
537	F	10_14	Urban	Hospital	Community	New	New	Pulmonary	Yes	Home	Negative	Completed treatment	6
538	M	<5	Urban	Dispensary	Others	New	New	Pulmonary	Yes	Home	Negative	Cured	6
539	F	<5	Urban	Dispensary	Self	New	New	Pulmonary	Yes	Home	Negative	Cured	6
540	M	<5	Urban	Dispensary	Self	New	New	Pulmonary	Yes	Home	Negative	Cured	6
541	M	10_14	Urban	Hospital	Community	New	New	Pulmonary	Yes	Home	Negative	Completed treatment	6
542	F	5_9	Urban	Dispensary	Community	New	New	Pulmonary	Yes	Home	Negative	Completed treatment	6
543	M	5_9	Urban	Dispensary	Self	New	New	Pulmonary	Yes	Home	Negative	Completed treatment	6
544	M	<5	Urban	Dispensary	Self	New	New	Pulmonary	Yes	Home	Negative	Completed treatment	6
545	M	10_14	Urban	HC	Self	New	New	Extra pulmonary	Yes	Home	Negative	Completed treatment	6
546	F	10_14	Urban	Dispensary	Community	New	New	Pulmonary	Yes	Home	Negative	Cured	6
547	F	10_14	Urban	HC	Self	New	New	Pulmonary	Yes	Home	Negative	Cured	6
548	M	10_14	Urban	HC	Self	New	New	Pulmonary	Yes	Home	Negative	Completed treatment	6
549	F	<5	Urban	HC	Community	New	New	Pulmonary	Yes	Home	Negative	Cured	6
550	F	10_14	Urban	Hospital	Self	New	New	Pulmonary	Yes	Home	Negative	Completed treatment	6
551	M	5_9	Urban	Dispensary	Community	New	New	Pulmonary	Yes	Home	Negative	Completed treatment	6
552	M	<5	Urban	HC	Self	New	New	Pulmonary	Yes	Home	Negative	Completed treatment	6
553	F	10_14	Urban	Hospital	Self	New	New	Pulmonary	Yes	Home	Negative	Cured	6
554	F	<5	Urban	Dispensary	Self	New	New	Pulmonary	Yes	Home	Negative	Completed treatment	6
555	F	<5	Urban	Dispensary	Self	New	New	Pulmonary	Yes	Home	Negative	Completed treatment	6
556	F	5_9	Urban	Dispensary	Self	New	New	Pulmonary	Yes	Home	Negative	Completed treatment	6
557	F	10_14	Urban	Dispensary	Self	New	New	Pulmonary	Yes	Home	Negative	Cured	6
558	F	5_9	Urban	Dispensary	Self	New	New	Pulmonary	Yes	Home	Negative	Completed treatment	6
559	M	<5	Urban	Dispensary	CTC	New	New	Pulmonary	Yes	Home	Negative	Completed treatment	6
560	M	5_9	Urban	Dispensary	Self	New	New	Pulmonary	Yes	Home	Negative	Completed treatment	6
561	M	<5	Urban	HC	Community	New	New	Pulmonary	Yes	Home	Negative	Completed treatment	6
562	M	5_9	Urban	HC	Community	New	New	Pulmonary	Yes	Home	Negative	Completed treatment	6
563	M	10_14	Urban	HC	Community	New	New	Pulmonary	Yes	Home	Negative	Completed treatment	6
564	M	5_9	Urban	Dispensary	Self	New	New	Pulmonary	Yes	Home	Negative	Died	0.5
565	M	<5	Urban	HC	Self	New	New	Extra pulmonary	Yes	Home	Negative	Completed treatment	6
566	M	5_9	Urban	HC	Community	New	New	Pulmonary	Yes	Home	Negative	Cured	6
567	M	10_14	Urban	Hospital	Self	New	New	Pulmonary	Yes	Home	Negative	Completed treatment	6
568	M	5_9	Urban	Hospital	Self	New	New	Pulmonary	Yes	Home	Negative	Completed treatment	6
569	F	<5	Urban	Hospital	Self	New	New	Pulmonary	Yes	Home	Negative	Completed treatment	6
570	F	<5	Urban	Hospital	Self	New	New	Pulmonary	Yes	Home	Negative	Completed treatment	6
571	F	5_9	Urban	Hospital	Self	New	New	Extra pulmonary	Yes	Home	Negative	Completed treatment	6
572	M	<5	Urban	Hospital	Self	New	New	Pulmonary	Yes	Home	Negative	Completed treatment	6
573	M	<5	Urban	Hospital	Others	New	New	Pulmonary	Yes	Home	Negative	Completed treatment	6
574	M	<5	Urban	Hospital	Self	New	New	Extra pulmonary	Yes	Home	Negative	Completed treatment	6
575	M	<5	Urban	Hospital	Others	New	New	Pulmonary	Yes	Home	Negative	Cured	6
576	F	<5	Urban	Dispensary	Self	New	New	Pulmonary	Yes	Home	Negative	Completed treatment	6
577	M	10_14	Urban	Dispensary	Self	New	New	Pulmonary	Yes	Home	Negative	Completed treatment	6
578	F	<5	Urban	HC	Community	New	New	Extra pulmonary	Yes	Home	Negative	Cured	6
579	M	<5	Urban	Dispensary	Community	New	New	Pulmonary	Yes	Home	Negative	Completed treatment	6
580	F	<5	Urban	Dispensary	Self	New	New	Pulmonary	Yes	Home	Negative	Completed treatment	6
581	F	<5	Urban	HC	Others	New	New	Pulmonary	Yes	Home	Negative	Completed treatment	6
582	M	<5	Urban	Dispensary	Community	New	New	Pulmonary	Yes	Home	Negative	Completed treatment	6
583	F	<5	Urban	Dispensary	Others	New	New	Pulmonary	Yes	Home	Negative	Cured	6
584	M	<5	Urban	Dispensary	Self	New	New	Pulmonary	Yes	Home	Negative	Completed treatment	6
585	F	5_9	Urban	Hospital	Self	New	New	Extra pulmonary	Yes	Home	Negative	Completed treatment	6
586	F	<5	Urban	Hospital	Self	New	New	Extra pulmonary	Yes	Home	Negative	Completed treatment	6
587	F	<5	Urban	HC	CTC	New	New	Pulmonary	Yes	Home	Positive	Completed treatment	6
588	F	5_9	Urban	HC	Self	New	New	Pulmonary	Yes	Home	Negative	Cured	6
589	M	10_14	Urban	HC	Others	New	New	Extra pulmonary	Yes	Home	Negative	Completed treatment	6
590	M	<5	Urban	Dispensary	Self	New	New	Pulmonary	Yes	Home	Negative	Completed treatment	6
591	M	<5	Urban	Dispensary	Self	New	New	Pulmonary	Yes	Home	Negative	Completed treatment	6
592	F	5_9	Urban	Dispensary	Self	New	New	Pulmonary	Yes	Home	Negative	Completed treatment	6
593	M	<5	Urban	HC	Others	New	New	Pulmonary	Yes	Home	Negative	Completed treatment	6
594	F	<5	Urban	HC	Others	New	New	Pulmonary	Yes	Home	Negative	Completed treatment	6
595	F	<5	Urban	HC	Others	New	New	Extra pulmonary	Yes	Home	Negative	Completed treatment	6
596	M	<5	Urban	Hospital	Self	New	New	Pulmonary	Yes	Home	Negative	Completed treatment	6
597	M	<5	Urban	Dispensary	Others	New	New	Extra pulmonary	Yes	Facility	Positive	Completed treatment	6
598	M	5_9	Urban	Hospital	Self	New	New	Extra pulmonary	Yes	Home	Positive	Completed treatment	6
599	M	<5	Urban	Hospital	Self	New	New	Pulmonary	Yes	Home	Negative	Completed treatment	6
600	M	<5	Urban	Hospital	Self	New	New	Pulmonary	Yes	Home	Negative	Completed treatment	6
601	M	10_14	Urban	Hospital	Self	New	New	Pulmonary	Yes	Home	Negative	Completed treatment	6
602	M	<5	Urban	Hospital	Others	New	New	Pulmonary	Yes	Home	Negative	Completed treatment	6
603	F	10_14	Urban	Hospital	Self	New	New	Pulmonary	Yes	Home	Negative	Completed treatment	6
604	F	<5	Urban	Dispensary	Self	New	New	Pulmonary	Yes	Home	Negative	Cured	6
605	M	<5	Urban	Dispensary	Self	New	New	Pulmonary	Yes	Home	Negative	Completed treatment	6
606	F	<5	Urban	Hospital	Community	New	New	Pulmonary	Yes	Home	Negative	Completed treatment	6
607	M	5_9	Urban	Hospital	Community	New	New	Pulmonary	Yes	Home	Negative	Completed treatment	6
608	M	5_9	Urban	Dispensary	Self	New	New	Extra pulmonary	Yes	Home	Negative	Completed treatment	6
609	M	10_14	Urban	Hospital	Self	New	New	Pulmonary	Yes	Home	Negative	Completed treatment	6
610	F	10_14	Urban	Hospital	Self	New	New	Pulmonary	Yes	Home	Negative	Completed treatment	6
611	M	<5	Urban	Dispensary	Self	New	New	Pulmonary	Yes	Home	Negative	Completed treatment	6
612	F	10_14	Urban	HC	Community	New	New	Pulmonary	Yes	Home	Negative	Completed treatment	6
613	M	5_9	Urban	Hospital	Others	New	New	Extra pulmonary	Yes	Home	Negative	Completed treatment	6
614	F	10_14	Urban	HC	CTC	New	New	Pulmonary	Yes	Home	Positive	Cured	6
615	F	<5	Urban	HC	Self	New	New	Pulmonary	Yes	Home	Negative	Completed treatment	6
616	F	<5	Urban	Dispensary	Others	New	New	Pulmonary	Yes	Home	Negative	Completed treatment	6
617	M	<5	Urban	Dispensary	Self	New	New	Extra pulmonary	Yes	Home	Negative	Completed treatment	6
618	F	<5	Urban	Dispensary	Self	New	New	Extra pulmonary	Yes	Home	Negative	Completed treatment	6
619	M	<5	Urban	Dispensary	Others	New	New	Pulmonary	Yes	Home	Negative	Cured	6
620	F	10_14	Urban	Dispensary	CTC	New	New	Pulmonary	Yes	Home	Positive	Completed treatment	6
621	F	<5	Urban	HC	Self	New	New	Pulmonary	Yes	Home	Negative	Completed treatment	6
622	F	<5	Urban	HC	Self	New	New	Pulmonary	Yes	Home	Negative	Completed treatment	6
623	F	5_9	Urban	Dispensary	Others	New	New	Pulmonary	Yes	Home	Negative	Completed treatment	6
624	F	<5	Urban	HC	Others	New	New	Pulmonary	Yes	Home	Negative	Completed treatment	6
625	F	<5	Urban	HC	Others	New	New	Pulmonary	Yes	Home	Negative	Completed treatment	6
626	M	<5	Urban	Dispensary	Self	New	New	Pulmonary	Yes	Home	Negative	Completed treatment	6
627	F	<5	Urban	Dispensary	Others	New	New	Pulmonary	Yes	Home	Negative	Completed treatment	6
628	F	10_14	Urban	Dispensary	Self	New	New	Extra pulmonary	Yes	Home	Negative	Completed treatment	6
629	M	10_14	Urban	Hospital	Self	New	New	Pulmonary	Yes	Home	Negative	Cured	6
630	M	<5	Urban	HC	Self	New	New	Pulmonary	Yes	Home	Negative	Completed treatment	6
631	F	10_14	Urban	Hospital	Self	New	New	Pulmonary	Yes	Home	Negative	Cured	6
632	M	10_14	Urban	Hospital	Self	New	New	Pulmonary	Yes	Home	Negative	Cured	6
633	M	5_9	Urban	Hospital	Self	New	New	Pulmonary	Yes	Home	Negative	Completed treatment	6
634	F	10_14	Urban	Hospital	Self	New	New	Pulmonary	Yes	Home	Negative	Completed treatment	6
635	M	5_9	Urban	Hospital	Self	New	New	Pulmonary	Yes	Home	Negative	Completed treatment	6
636	M	10_14	Urban	Hospital	Self	New	New	Pulmonary	Yes	Home	Negative	Cured	6
637	F	10_14	Urban	Dispensary	Self	New	New	Pulmonary	Yes	Home	Negative	Cured	6
638	M	5_9	Urban	Dispensary	Community	New	New	Pulmonary	Yes	Home	Negative	Completed treatment	6
639	F	<5	Urban	Dispensary	Self	New	New	Pulmonary	Yes	Home	Negative	Completed treatment	6
640	M	<5	Urban	Dispensary	Self	New	New	Pulmonary	Yes	Home	Negative	Cured	6
641	M	<5	Urban	Dispensary	Self	New	New	Pulmonary	Yes	Home	Negative	Cured	6
642	F	<5	Urban	HC	Others	New	New	Extra pulmonary	Yes	Home	Negative	Completed treatment	6
643	F	<5	Urban	HC	Others	New	New	Pulmonary	Yes	Home	Negative	Completed treatment	6
644	F	<5	Urban	HC	Self	New	New	Pulmonary	Yes	Home	Negative	Completed treatment	6
645	F	<5	Urban	HC	Others	New	New	Pulmonary	Yes	Home	Negative	Completed treatment	6
646	F	<5	Urban	HC	Others	New	New	Pulmonary	Yes	Home	Negative	Completed treatment	6
647	M	<5	Urban	Dispensary	Self	New	New	Pulmonary	Yes	Home	Negative	Completed treatment	6
648	F	<5	Urban	Dispensary	Others	New	New	Pulmonary	Yes	Home	Negative	Cured	6
649	M	<5	Urban	Dispensary	Community	New	New	Extra pulmonary	Yes	Home	Negative	Completed treatment	6
650	F	10_14	Urban	Dispensary	Community	New	New	Pulmonary	Yes	Home	Negative	Cured	6
651	F	10_14	Urban	Hospital	Self	New	New	Pulmonary	Yes	Home	Negative	Cured	6
652	F	10_14	Urban	Hospital	Community	New	New	Pulmonary	Yes	Home	Negative	Cured	6
653	M	<5	Urban	HC	Others	New	New	Pulmonary	Yes	Home	Negative	Completed treatment	6
654	M	<5	Urban	Dispensary	CTC	New	New	Pulmonary	Yes	Home	Positive	Lost to follow-up	1.96429
655	F	<5	Urban	Hospital	Self	New	New	Pulmonary	Yes	Home	Negative	Completed treatment	6
656	F	5_9	Urban	Hospital	Self	New	New	Extra pulmonary	Yes	Home	Negative	Completed treatment	6
657	F	10_14	Urban	Hospital	Community	New	New	Pulmonary	Yes	Home	Negative	Cured	6
658	F	5_9	Urban	Hospital	Self	New	New	Pulmonary	Yes	Home	Negative	Completed treatment	6
659	M	<5	Urban	Hospital	Others	New	New	Pulmonary	Yes	Home	Negative	Completed treatment	6
660	M	<5	Urban	Dispensary	CTC	New	New	Pulmonary	Yes	Home	Positive	Died	5.35714
661	F	10_14	Urban	HC	CTC	New	New	Pulmonary	Yes	Home	Positive	Completed treatment	6
662	M	<5	Urban	Dispensary	Community	New	New	Pulmonary	Yes	Home	Negative	Completed treatment	6
663	F	10_14	Urban	Hospital	Self	New	New	Extra pulmonary	Yes	Home	Negative	Completed treatment	6
664	F	<5	Urban	HC	Community	New	New	Pulmonary	Yes	Home	Negative	Cured	6
665	M	<5	Urban	HC	Self	New	New	Extra pulmonary	Yes	Home	Negative	Completed treatment	6
666	M	<5	Urban	HC	Others	New	New	Extra pulmonary	Yes	Home	Negative	Completed treatment	6
667	M	<5	Urban	HC	Others	New	New	Extra pulmonary	Yes	Home	Negative	Lost to follow-up	0.107143
668	F	<5	Urban	HC	Community	New	New	Pulmonary	Yes	Home	Negative	Completed treatment	6
669	M	<5	Urban	HC	Self	New	New	Extra pulmonary	Yes	Home	Negative	Lost to follow-up	6
670	M	<5	Urban	Dispensary	Others	New	New	Pulmonary	Yes	Home	Negative	Completed treatment	6
671	M	10_14	Urban	Dispensary	Community	New	New	Pulmonary	Yes	Home	Negative	Cured	6
672	F	5_9	Urban	HC	CTC	New	New	Extra pulmonary	Yes	Home	Positive	Completed treatment	6
673	F	10_14	Urban	Hospital	Community	New	New	Pulmonary	Yes	Home	Negative	Completed treatment	6
674	M	10_14	Urban	Hospital	Self	New	New	Pulmonary	Yes	Home	Negative	Completed treatment	6
675	M	<5	Urban	HC	Others	New	New	Extra pulmonary	Yes	Home	Negative	Completed treatment	6
676	M	<5	Urban	HC	Self	New	New	Pulmonary	Yes	Home	Negative	Cured	6
677	M	<5	Urban	HC	Others	New	New	Extra pulmonary	Yes	Home	Negative	Completed treatment	6
678	M	10_14	Urban	Hospital	Self	New	New	Pulmonary	Yes	Home	Negative	Completed treatment	6
679	F	5_9	Urban	HC	Self	New	New	Extra pulmonary	Yes	Home	Negative	Completed treatment	6
680	F	5_9	Urban	Hospital	Self	New	New	Extra pulmonary	Yes	Home	Positive	Cured	6
681	M	10_14	Urban	Hospital	Others	New	New	Pulmonary	Yes	Home	Positive	Died	2.46429
682	F	<5	Urban	Hospital	Self	New	New	Pulmonary	Yes	Home	Negative	Completed treatment	6
683	M	<5	Urban	Dispensary	Others	New	New	Pulmonary	Yes	Home	Negative	Completed treatment	6
684	M	<5	Urban	Dispensary	Self	New	New	Pulmonary	Yes	Home	Negative	Completed treatment	6
685	F	<5	Urban	HC	Self	New	New	Pulmonary	Yes	Home	Negative	Completed treatment	6
686	F	<5	Urban	Dispensary	Others	New	New	Extra pulmonary	Yes	Home	Negative	Completed treatment	6
687	F	<5	Urban	Dispensary	Community	New	New	Extra pulmonary	Yes	Home	Negative	Completed treatment	6
688	F	10_14	Urban	Dispensary	Self	New	New	Pulmonary	Yes	Home	Negative	Cured	6
689	F	<5	Urban	Dispensary	Others	New	New	Pulmonary	Yes	Home	Negative	Completed treatment	6
690	F	<5	Urban	HC	Self	New	New	Pulmonary	Yes	Home	Negative	Completed treatment	6
691	F	10_14	Urban	Hospital	Self	New	New	Extra pulmonary	Yes	Home	Negative	Completed treatment	6
692	F	<5	Urban	HC	Others	New	New	Extra pulmonary	Yes	Home	Negative	Completed treatment	6
693	F	<5	Urban	HC	Others	New	New	Pulmonary	Yes	Home	Negative	Completed treatment	6
694	M	<5	Urban	Dispensary	Others	New	New	Pulmonary	Yes	Facility	Negative	Completed treatment	6
695	F	<5	Urban	Dispensary	Self	New	New	Pulmonary	Yes	Home	Negative	Completed treatment	6
696	M	<5	Urban	HC	Self	New	New	Extra pulmonary	Yes	Home	Negative	Completed treatment	6
697	F	<5	Urban	HC	Self	New	New	Extra pulmonary	Yes	Home	Negative	Completed treatment	6
698	F	<5	Urban	Dispensary	Self	New	New	Pulmonary	Yes	Home	Negative	Completed treatment	6
699	F	<5	Urban	HC	Others	New	New	Extra pulmonary	Yes	Home	Negative	Completed treatment	6
700	M	<5	Urban	Dispensary	Community	New	New	Pulmonary	Yes	Home	Negative	Completed treatment	6
701	M	<5	Urban	Hospital	Self	New	New	Pulmonary	Yes	Home	Negative	Completed treatment	6
702	F	<5	Urban	Hospital	Self	New	New	Pulmonary	Yes	Home	Negative	Completed treatment	6
703	M	10_14	Urban	Hospital	Self	New	New	Pulmonary	Yes	Home	Negative	Cured	6
704	M	<5	Urban	Hospital	Self	New	New	Pulmonary	Yes	Home	Negative	Cured	6
705	M	<5	Urban	HC	Others	New	New	Extra pulmonary	Yes	Home	Negative	Completed treatment	6
706	M	<5	Urban	HC	Others	New	New	Extra pulmonary	Yes	Home	Negative	Completed treatment	6
707	F	<5	Urban	HC	Others	New	New	Pulmonary	Yes	Home	Negative	Completed treatment	6
708	M	<5	Urban	HC	Others	New	New	Pulmonary	Yes	Home	Negative	Died	0.392857
709	M	5_9	Urban	Hospital	Self	New	New	Pulmonary	Yes	Home	Negative	Completed treatment	6
710	F	5_9	Urban	HC	Others	New	New	Pulmonary	Yes	Home	Positive	Completed treatment	6
711	F	<5	Urban	Hospital	Self	New	New	Pulmonary	Yes	Home	Negative	Completed treatment	6
712	F	10_14	Urban	Hospital	Self	New	New	Extra pulmonary	Yes	Home	Negative	Completed treatment	6
713	F	10_14	Urban	Hospital	Self	New	New	Extra pulmonary	Yes	Home	Negative	Completed treatment	6
714	F	<5	Urban	HC	Self	New	New	Pulmonary	Yes	Home	Negative	Completed treatment	6
715	M	<5	Urban	HC	Community	New	New	Pulmonary	Yes	Home	Negative	Completed treatment	6
716	F	<5	Urban	Hospital	CTC	New	New	Pulmonary	Yes	Home	Positive	Completed treatment	6
717	M	10_14	Urban	Hospital	Community	New	New	Pulmonary	Yes	Home	Negative	Cured	6
718	M	10_14	Urban	Hospital	Self	New	New	Pulmonary	Yes	Home	Negative	Cured	6
719	F	<5	Urban	Hospital	Others	New	New	Extra pulmonary	Yes	Home	Negative	Cured	6
720	F	10_14	Urban	Hospital	Self	New	New	Extra pulmonary	Yes	Home	Negative	Cured	6
721	M	10_14	Urban	Dispensary	Community	New	New	Pulmonary	Yes	Home	Negative	Completed treatment	6
722	M	<5	Urban	Dispensary	Self	New	New	Pulmonary	Yes	Home	Negative	Completed treatment	6
723	F	<5	Urban	HC	Others	New	New	Extra pulmonary	Yes	Home	Positive	Completed treatment	6
724	M	<5	Urban	HC	Others	New	New	Pulmonary	Yes	Home	Negative	Completed treatment	6
725	F	<5	Urban	HC	Others	New	New	Pulmonary	Yes	Home	Negative	Completed treatment	6
726	F	5_9	Urban	Hospital	Self	New	New	Pulmonary	Yes	Home	Negative	Completed treatment	6
727	F	<5	Urban	Hospital	Self	New	New	Extra pulmonary	Yes	Home	Negative	Completed treatment	6
728	F	<5	Urban	Dispensary	Self	New	New	Pulmonary	Yes	Home	Negative	Completed treatment	6
729	F	<5	Urban	Dispensary	Self	New	New	Pulmonary	Yes	Home	Negative	Completed treatment	6
730	F	5_9	Urban	Hospital	Self	New	New	Pulmonary	Yes	Home	Negative	Completed treatment	6
731	M	10_14	Urban	Dispensary	CTC	New	New	Pulmonary	Yes	Home	Positive	Cured	6
732	F	10_14	Urban	Hospital	Self	New	New	Extra pulmonary	Yes	Home	Negative	Completed treatment	6
733	M	<5	Urban	HC	Self	New	New	Pulmonary	Yes	Home	Negative	Completed treatment	6
734	F	5_9	Urban	HC	Others	New	New	Extra pulmonary	Yes	Home	Negative	Completed treatment	6
735	M	5_9	Urban	Hospital	Self	New	New	Extra pulmonary	Yes	Home	Negative	Completed treatment	6
736	M	<5	Urban	Hospital	Others	New	New	Pulmonary	Yes	Home	Negative	Cured	6
737	F	<5	Urban	HC	Community	New	New	Pulmonary	Yes	Home	Negative	Completed treatment	6
738	F	10_14	Urban	HC	Self	New	New	Both	Yes	Home	Positive	Completed treatment	6
739	M	<5	Urban	HC	Community	New	New	Pulmonary	Yes	Home	Negative	Completed treatment	6
740	F	<5	Urban	Dispensary	CTC	New	New	Pulmonary	Yes	Home	Positive	Completed treatment	6
741	M	<5	Urban	Dispensary	Others	New	New	Pulmonary	Yes	Home	Negative	Completed treatment	6
742	F	<5	Urban	HC	Community	New	New	Extra pulmonary	Yes	Home	Negative	Completed treatment	6
743	M	10_14	Urban	Hospital	Community	New	New	Pulmonary	Yes	Home	Negative	Cured	6
744	F	5_9	Urban	HC	CTC	New	New	Extra pulmonary	Yes	Home	Positive	Completed treatment	6
745	F	10_14	Urban	HC	Self	New	New	Pulmonary	Yes	Home	Negative	Cured	6
746	M	10_14	Urban	Hospital	Self	New	New	Extra pulmonary	Yes	Home	Negative	Completed treatment	6
747	M	5_9	Urban	Hospital	Self	New	New	Extra pulmonary	Yes	Home	Negative	Completed treatment	6
748	M	10_14	Urban	Hospital	Self	New	New	Pulmonary	Yes	Home	Negative	Completed treatment	6
749	M	10_14	Urban	Hospital	Self	New	New	Extra pulmonary	Yes	Home	Negative	Completed treatment	6
750	M	<5	Urban	Hospital	Self	New	New	Pulmonary	Yes	Home	Negative	Completed treatment	6
751	M	10_14	Urban	Dispensary	Others	New	New	Extra pulmonary	Yes	Home	Negative	Completed treatment	6
752	F	5_9	Urban	Hospital	Self	New	New	Pulmonary	Yes	Home	Negative	Completed treatment	6
753	F	10_14	Urban	Dispensary	Self	New	New	Pulmonary	Yes	Home	Negative	Cured	6
754	F	10_14	Urban	Dispensary	Self	New	New	Pulmonary	Yes	Home	Negative	Cured	6
755	M	<5	Urban	Dispensary	Self	New	New	Extra pulmonary	Yes	Home	Negative	Completed treatment	6
756	F	<5	Urban	Dispensary	Community	New	New	Pulmonary	Yes	Home	Negative	Completed treatment	6
757	F	<5	Urban	Dispensary	Community	New	New	Pulmonary	Yes	Home	Negative	Completed treatment	6
758	F	<5	Urban	Dispensary	Self	New	New	Pulmonary	Yes	Home	Negative	Completed treatment	6
759	M	<5	Urban	Dispensary	Community	New	New	Pulmonary	Yes	Home	Negative	Cured	6
760	F	<5	Urban	Dispensary	Others	New	New	Extra pulmonary	Yes	Home	Negative	Completed treatment	6
761	M	<5	Urban	HC	Others	New	New	Pulmonary	Yes	Home	Negative	Completed treatment	6
762	M	<5	Urban	HC	Self	New	New	Pulmonary	Yes	Home	Negative	Completed treatment	6
763	M	<5	Urban	HC	Community	New	New	Extra pulmonary	Yes	Home	Negative	Died	1.25
764	F	<5	Urban	HC	Community	New	New	Extra pulmonary	Yes	Home	Negative	Completed treatment	6
765	M	10_14	Urban	HC	Community	New	New	Pulmonary	Yes	Home	Negative	Completed treatment	6
766	M	5_9	Urban	HC	Self	New	New	Pulmonary	Yes	Home	Negative	Completed treatment	6
767	F	5_9	Urban	Dispensary	CTC	New	New	Pulmonary	Yes	Home	Positive	Completed treatment	6
768	F	<5	Urban	Hospital	Self	New	New	Pulmonary	Yes	Home	Negative	Completed treatment	6
769	F	<5	Urban	HC	Community	New	New	Pulmonary	Yes	Home	Negative	Completed treatment	6
770	M	5_9	Urban	HC	Community	New	New	Extra pulmonary	Yes	Home	Negative	Completed treatment	6
771	F	5_9	Urban	Hospital	Others	New	New	Pulmonary	Yes	Home	Positive	Died	0.428571
772	M	10_14	Urban	Hospital	Self	New	New	Pulmonary	Yes	Home	Negative	Cured	6
773	M	<5	Urban	HC	Others	New	New	Pulmonary	Yes	Home	Negative	Completed treatment	6
774	F	<5	Urban	HC	Others	New	New	Pulmonary	Yes	Home	Negative	Completed treatment	6
775	F	10_14	Urban	HC	Others	New	New	Pulmonary	Yes	Home	Negative	Completed treatment	6
776	M	<5	Urban	HC	Others	New	New	Pulmonary	Yes	Home	Negative	Completed treatment	6
777	M	<5	Urban	Hospital	Self	New	New	Pulmonary	Yes	Home	Negative	Completed treatment	6
778	M	5_9	Urban	Hospital	Self	New	New	Extra pulmonary	Yes	Home	Negative	Cured	6
779	F	<5	Urban	Hospital	Self	New	New	Extra pulmonary	Yes	Home	Negative	Completed treatment	6
780	M	5_9	Urban	Hospital	Self	New	New	Extra pulmonary	Yes	Home	Negative	Completed treatment	6
781	F	10_14	Urban	Hospital	Self	New	New	Pulmonary	Yes	Home	Negative	Completed treatment	6
782	F	5_9	Urban	Hospital	Self	New	New	Extra pulmonary	Yes	Home	Negative	Completed treatment	6
783	M	5_9	Urban	Hospital	Self	New	New	Extra pulmonary	Yes	Home	Negative	Completed treatment	6
784	M	5_9	Urban	Dispensary	CTC	New	New	Extra pulmonary	Yes	Home	Positive	Completed treatment	6
785	F	<5	Urban	HC	Self	New	New	Pulmonary	Yes	Home	Negative	Completed treatment	6
786	M	5_9	Urban	HC	Self	New	New	Pulmonary	Yes	Home	Negative	Completed treatment	6
787	M	10_14	Urban	HC	Self	New	New	Pulmonary	Yes	Home	Negative	Completed treatment	6
788	F	10_14	Urban	Dispensary	Community	New	New	Pulmonary	Yes	Home	Negative	Cured	6
789	M	<5	Urban	Dispensary	Others	New	New	Pulmonary	Yes	Home	Negative	Completed treatment	6
790	M	<5	Urban	Dispensary	Self	New	New	Pulmonary	Yes	Home	Negative	Completed treatment	6
791	F	10_14	Urban	Dispensary	Others	New	New	Pulmonary	Yes	Home	Positive	Completed treatment	6
792	F	5_9	Urban	Hospital	Self	New	New	Extra pulmonary	Yes	Home	Negative	Completed treatment	6
793	M	<5	Urban	Hospital	Self	New	New	Pulmonary	Yes	Home	Negative	Completed treatment	6
794	M	<5	Urban	Dispensary	Self	New	New	Pulmonary	Yes	Home	Negative	Completed treatment	6
795	F	10_14	Urban	Hospital	Self	New	New	Pulmonary	Yes	Home	Negative	Completed treatment	6
796	F	10_14	Urban	Hospital	Self	New	New	Pulmonary	Yes	Home	Negative	Cured	6
797	M	10_14	Urban	Hospital	Self	New	New	Extra pulmonary	Yes	Home	Negative	Completed treatment	6
798	F	<5	Urban	HC	Others	New	New	Pulmonary	Yes	Home	Negative	Completed treatment	6
799	F	<5	Urban	Hospital	Self	New	New	Extra pulmonary	Yes	Home	Negative	Cured	6
800	F	<5	Urban	Hospital	Self	New	New	Pulmonary	Yes	Home	Negative	Completed treatment	6
801	F	<5	Urban	Hospital	Self	New	New	Pulmonary	Yes	Home	Negative	Cured	6
802	M	10_14	Urban	Hospital	Self	New	New	Pulmonary	Yes	Home	Negative	Cured	6
803	F	<5	Urban	HC	Community	New	New	Pulmonary	Yes	Home	Negative	Completed treatment	6
804	M	<5	Urban	HC	Community	New	New	Extra pulmonary	Yes	Home	Negative	Completed treatment	6
805	F	<5	Urban	HC	Others	New	New	Pulmonary	Yes	Home	Negative	Completed treatment	6
806	M	<5	Urban	Dispensary	CTC	Treatment after lost to follow up patient	Retreatment	Pulmonary	Yes	Home	Positive	Completed treatment	6
807	F	<5	Urban	HC	Others	New	New	Extra pulmonary	Yes	Home	Negative	Completed treatment	6
808	M	<5	Urban	HC	Others	New	New	Pulmonary	Yes	Home	Negative	Completed treatment	6
809	F	<5	Urban	Hospital	Others	New	New	Extra pulmonary	Yes	Home	Negative	Completed treatment	6
810	F	5_9	Urban	Hospital	Self	New	New	Extra pulmonary	Yes	Home	Negative	Cured	6
811	M	<5	Urban	Hospital	Self	New	New	Extra pulmonary	Yes	Home	Negative	Completed treatment	6
812	M	5_9	Urban	Hospital	Self	New	New	Extra pulmonary	Yes	Home	Negative	Completed treatment	6
813	F	<5	Urban	Hospital	Self	New	New	Extra pulmonary	Yes	Home	Negative	Completed treatment	6
814	M	<5	Urban	Hospital	Self	New	New	Extra pulmonary	Yes	Home	Negative	Completed treatment	6
815	M	<5	Urban	Hospital	Self	New	New	Pulmonary	Yes	Home	Negative	Cured	6
816	M	<5	Urban	Dispensary	Community	New	New	Extra pulmonary	Yes	Home	Negative	Completed treatment	6
817	F	<5	Urban	Dispensary	Others	New	New	Pulmonary	Yes	Home	Negative	Completed treatment	6
818	M	<5	Urban	Hospital	Others	New	New	Pulmonary	Yes	Home	Negative	Completed treatment	6
819	M	5_9	Urban	Hospital	Self	New	New	Extra pulmonary	Yes	Home	Negative	Completed treatment	6
820	F	5_9	Urban	Hospital	Self	New	New	Pulmonary	Yes	Home	Negative	Completed treatment	6
821	F	5_9	Urban	Hospital	Self	New	New	Pulmonary	Yes	Home	Negative	Completed treatment	6
822	M	10_14	Urban	Hospital	Self	New	New	Pulmonary	Yes	Home	Negative	Cured	6
823	M	<5	Urban	Hospital	Self	New	New	Pulmonary	Yes	Home	Negative	Cured	6
824	M	5_9	Urban	HC	Self	New	New	Extra pulmonary	Yes	Home	Negative	Completed treatment	6
825	F	<5	Urban	HC	Others	New	New	Pulmonary	Yes	Home	Negative	Completed treatment	6
826	F	<5	Urban	HC	Self	New	New	Extra pulmonary	Yes	Home	Negative	Completed treatment	6
827	F	5_9	Urban	Dispensary	Others	New	New	Extra pulmonary	Yes	Home	Negative	Cured	6
828	M	10_14	Urban	Dispensary	Self	New	New	Pulmonary	Yes	Home	Negative	Cured	6
829	M	5_9	Urban	HC	Self	New	New	Pulmonary	Yes	Home	Negative	Completed treatment	6
830	M	<5	Urban	HC	Others	New	New	Extra pulmonary	Yes	Home	Negative	Completed treatment	6
831	M	<5	Urban	HC	Others	New	New	Pulmonary	Yes	Home	Negative	Completed treatment	6
832	M	<5	Urban	HC	Others	New	New	Pulmonary	Yes	Home	Negative	Completed treatment	6
833	F	<5	Urban	HC	Others	New	New	Pulmonary	Yes	Home	Negative	Completed treatment	6
834	M	<5	Urban	HC	Others	New	New	Extra pulmonary	Yes	Home	Negative	Completed treatment	6
835	M	<5	Urban	Hospital	Self	New	New	Extra pulmonary	Yes	Home	Negative	Completed treatment	6
836	F	10_14	Urban	Hospital	Others	New	New	Pulmonary	Yes	Home	Negative	Completed treatment	6
837	M	10_14	Urban	Hospital	Self	New	New	Extra pulmonary	Yes	Home	Negative	Completed treatment	6
838	M	10_14	Urban	Hospital	Self	New	New	Pulmonary	Yes	Home	Negative	Completed treatment	6
839	M	<5	Urban	Dispensary	Community	New	New	Pulmonary	Yes	Home	Negative	Completed treatment	6
840	M	<5	Urban	Dispensary	Community	New	New	Pulmonary	Yes	Home	Negative	Completed treatment	6
841	F	10_14	Urban	Hospital	Self	New	New	Pulmonary	Yes	Home	Negative	Cured	6
842	F	10_14	Urban	Hospital	Community	New	New	Extra pulmonary	Yes	Home	Negative	Completed treatment	6
843	M	10_14	Urban	Hospital	Self	New	New	Extra pulmonary	Yes	Home	Negative	Completed treatment	6
844	F	5_9	Urban	Hospital	Community	New	New	Extra pulmonary	Yes	Home	Negative	Completed treatment	6
845	M	<5	Urban	Hospital	Community	New	New	Extra pulmonary	Yes	Home	Negative	Completed treatment	6
846	F	<5	Urban	Hospital	Community	New	New	Pulmonary	Yes	Home	Negative	Died	0.714286
847	M	10_14	Urban	Dispensary	Community	New	New	Pulmonary	Yes	Home	Negative	Cured	6
848	F	<5	Urban	Hospital	CTC	New	New	Pulmonary	Yes	Home	Positive	Cured	6
849	M	<5	Urban	HC	Self	New	New	Pulmonary	Yes	Home	Negative	Completed treatment	6
850	F	10_14	Urban	HC	Self	New	New	Pulmonary	Yes	Home	Positive	Completed treatment	6
851	F	<5	Urban	HC	Others	New	New	Pulmonary	Yes	Home	Negative	Completed treatment	6
852	M	<5	Urban	HC	Self	New	New	Pulmonary	Yes	Home	Negative	Completed treatment	6
853	F	10_14	Urban	HC	Community	New	New	Pulmonary	Yes	Home	Positive	Cured	6
854	M	<5	Urban	Dispensary	Self	New	New	Extra pulmonary	Yes	Home	Negative	Died	2
855	M	10_14	Urban	Hospital	Self	New	New	Pulmonary	Yes	Home	Negative	Cured	6
856	M	5_9	Urban	HC	Self	New	New	Pulmonary	Yes	Home	Negative	Completed treatment	6
857	F	10_14	Urban	HC	CTC	Relapse	Retreatment	Extra pulmonary	Yes	Home	Positive	Completed treatment	6
858	M	5_9	Urban	HC	Community	New	New	Extra pulmonary	Yes	Home	Negative	Completed treatment	6
859	F	<5	Urban	HC	Community	New	New	Pulmonary	Yes	Home	Negative	Completed treatment	6
860	F	<5	Urban	HC	Self	New	New	Pulmonary	Yes	Home	Negative	Completed treatment	6
861	F	<5	Urban	HC	Self	New	New	Pulmonary	Yes	Home	Negative	Completed treatment	6
862	M	5_9	Urban	HC	Self	New	New	Pulmonary	Yes	Home	Negative	Completed treatment	6
863	M	<5	Urban	Dispensary	Self	New	New	Extra pulmonary	Yes	Home	Negative	Completed treatment	6
864	F	<5	Urban	HC	Community	New	New	Extra pulmonary	Yes	Home	Negative	Completed treatment	6
865	M	10_14	Urban	Dispensary	Community	New	New	Pulmonary	Yes	Home	Negative	Completed treatment	6
866	M	10_14	Urban	Dispensary	Community	New	New	Pulmonary	Yes	Home	Negative	Completed treatment	6
867	F	<5	Urban	Hospital	Others	New	New	Pulmonary	Yes	Home	Negative	Completed treatment	6
868	F	10_14	Urban	Hospital	Self	New	New	Pulmonary	Yes	Home	Negative	Completed treatment	6
869	M	5_9	Urban	Dispensary	Self	New	New	Pulmonary	Yes	Home	Negative	Completed treatment	6
870	F	10_14	Urban	Dispensary	Community	New	New	Pulmonary	Yes	Home	Positive	Cured	6
871	F	<5	Urban	HC	Self	New	New	Pulmonary	Yes	Home	Negative	Completed treatment	6
872	F	<5	Urban	Dispensary	Community	New	New	Pulmonary	Yes	Home	Negative	Completed treatment	6
873	M	<5	Urban	Dispensary	Self	New	New	Pulmonary	Yes	Home	Negative	Completed treatment	6
874	M	<5	Urban	Hospital	Self	New	New	Pulmonary	Yes	Home	Negative	Completed treatment	6
875	M	<5	Urban	Dispensary	Self	New	New	Pulmonary	Yes	Home	Negative	Completed treatment	6
876	M	<5	Urban	Dispensary	Self	New	New	Pulmonary	Yes	Home	Negative	Completed treatment	6
877	M	<5	Urban	Dispensary	Self	New	New	Pulmonary	Yes	Home	Negative	Completed treatment	6
878	M	10_14	Urban	Dispensary	Self	New	New	Pulmonary	Yes	Home	Negative	Cured	6
879	F	<5	Urban	Dispensary	Self	New	New	Pulmonary	Yes	Home	Negative	Completed treatment	6
880	F	10_14	Urban	Dispensary	Self	New	New	Pulmonary	Yes	Home	Negative	Completed treatment	6
881	M	<5	Urban	HC	Self	New	New	Pulmonary	Yes	Home	Negative	Completed treatment	6
882	F	<5	Urban	Dispensary	Self	New	New	Pulmonary	Yes	Home	Negative	Completed treatment	6
883	M	5_9	Urban	HC	Self	New	New	Pulmonary	Yes	Home	Negative	Completed treatment	6
884	M	<5	Urban	Dispensary	Self	New	New	Pulmonary	Yes	Home	Negative	Completed treatment	6
885	F	<5	Urban	Hospital	Self	New	New	Pulmonary	Yes	Home	Negative	Completed treatment	6
886	M	<5	Urban	Hospital	Self	New	New	Pulmonary	Yes	Home	Negative	Completed treatment	6
887	M	5_9	Urban	Hospital	Self	New	New	Pulmonary	Yes	Home	Negative	Completed treatment	6
888	F	10_14	Urban	Hospital	Self	New	New	Extra pulmonary	Yes	Home	Negative	Completed treatment	6
889	F	<5	Urban	Dispensary	Community	New	New	Pulmonary	Yes	Home	Negative	Completed treatment	6
890	M	<5	Urban	Dispensary	Self	New	New	Pulmonary	Yes	Home	Negative	Completed treatment	6
891	M	<5	Urban	Hospital	Community	New	New	Pulmonary	Yes	Home	Negative	Completed treatment	6
892	F	<5	Urban	Hospital	Self	New	New	Pulmonary	Yes	Home	Negative	Completed treatment	6
893	M	<5	Urban	Hospital	Self	New	New	Pulmonary	Yes	Home	Negative	Completed treatment	6
894	M	<5	Urban	Hospital	Self	New	New	Pulmonary	Yes	Home	Negative	Completed treatment	6
895	M	<5	Urban	Hospital	Self	New	New	Pulmonary	Yes	Home	Negative	Completed treatment	6
896	F	<5	Urban	Dispensary	Self	New	New	Pulmonary	Yes	Home	Negative	Completed treatment	6
897	M	<5	Urban	Hospital	Self	New	New	Pulmonary	Yes	Home	Negative	Completed treatment	6
898	M	5_9	Urban	Hospital	Self	New	New	Extra pulmonary	Yes	Home	Negative	Completed treatment	6
899	F	5_9	Urban	Hospital	Self	New	New	Pulmonary	Yes	Home	Negative	Cured	6
900	F	<5	Urban	Hospital	Community	New	New	Pulmonary	Yes	Home	Negative	Completed treatment	6
901	F	<5	Urban	Hospital	Self	New	New	Pulmonary	Yes	Home	Negative	Completed treatment	6
902	F	10_14	Urban	Hospital	Community	New	New	Pulmonary	Yes	Home	Negative	Completed treatment	6
903	F	<5	Urban	Hospital	Self	New	New	Pulmonary	Yes	Home	Negative	Completed treatment	6
904	M	<5	Urban	Hospital	Self	New	New	Extra pulmonary	Yes	Home	Negative	Completed treatment	6
905	F	<5	Urban	Hospital	Self	New	New	Pulmonary	Yes	Home	Negative	Completed treatment	6
906	F	10_14	Urban	Dispensary	CTC	Relapse	Retreatment	Pulmonary	Yes	Home	Positive	Completed treatment	6
907	F	<5	Urban	Dispensary	Self	New	New	Pulmonary	Yes	Home	Negative	Completed treatment	6
908	F	<5	Urban	Dispensary	Self	New	New	Pulmonary	Yes	Home	Negative	Completed treatment	6
909	M	<5	Urban	Dispensary	Self	New	New	Pulmonary	Yes	Home	Negative	Completed treatment	6
910	M	<5	Urban	Dispensary	Others	New	New	Pulmonary	Yes	Home	Negative	Completed treatment	6
911	F	10_14	Urban	Dispensary	Self	New	New	Extra pulmonary	Yes	Home	Negative	Completed treatment	6
912	F	<5	Urban	Dispensary	Self	New	New	Pulmonary	Yes	Home	Negative	Completed treatment	6
913	M	<5	Urban	Dispensary	Self	New	New	Pulmonary	Yes	Home	Negative	Completed treatment	6
914	F	5_9	Urban	Dispensary	Self	New	New	Pulmonary	Yes	Home	Negative	Completed treatment	6
915	F	<5	Urban	Hospital	Self	New	New	Extra pulmonary	Yes	Home	Negative	Completed treatment	6
916	M	<5	Urban	Hospital	Community	New	New	Pulmonary	Yes	Home	Negative	Completed treatment	6
917	F	<5	Urban	Hospital	Self	New	New	Pulmonary	Yes	Home	Negative	Completed treatment	6
918	M	<5	Urban	Hospital	Self	New	New	Pulmonary	Yes	Home	Negative	Completed treatment	6
919	F	<5	Urban	Hospital	Others	New	New	Pulmonary	Yes	Home	Negative	Completed treatment	6
920	M	10_14	Urban	Dispensary	Community	New	New	Pulmonary	Yes	Home	Negative	Cured	6
921	M	<5	Urban	Dispensary	Self	New	New	Pulmonary	Yes	Home	Negative	Completed treatment	6
922	M	<5	Urban	Hospital	Self	New	New	Pulmonary	Yes	Home	Negative	Completed treatment	6
923	M	5_9	Urban	Dispensary	Self	New	New	Pulmonary	Yes	Home	Negative	Completed treatment	6
924	M	10_14	Urban	Dispensary	Self	New	New	Pulmonary	Yes	Home	Negative	Cured	6
925	F	<5	Urban	Dispensary	Self	New	New	Pulmonary	Yes	Home	Negative	Completed treatment	6
926	M	<5	Urban	Hospital	Self	New	New	Pulmonary	Yes	Home	Negative	Completed treatment	6
927	M	5_9	Urban	Hospital	Community	New	New	Pulmonary	Yes	Home	Negative	Completed treatment	6
928	F	<5	Urban	Hospital	Self	New	New	Pulmonary	Yes	Home	Negative	Completed treatment	6
929	F	<5	Urban	Hospital	Community	New	New	Pulmonary	Yes	Home	Negative	Completed treatment	6
930	M	<5	Urban	Hospital	Community	New	New	Pulmonary	Yes	Home	Negative	Completed treatment	6
931	F	5_9	Urban	Hospital	Self	New	New	Pulmonary	Yes	Home	Negative	Completed treatment	6
932	F	<5	Urban	Hospital	Self	New	New	Pulmonary	Yes	Home	Negative	Completed treatment	6
933	M	10_14	Urban	Hospital	Self	New	New	Extra pulmonary	Yes	Home	Negative	Completed treatment	6
934	M	<5	Urban	Hospital	Self	New	New	Pulmonary	Yes	Home	Negative	Completed treatment	6
935	M	<5	Urban	Hospital	Self	New	New	Pulmonary	Yes	Home	Negative	Completed treatment	6
936	M	<5	Urban	HC	Self	New	New	Pulmonary	Yes	Home	Negative	Completed treatment	6
937	M	<5	Urban	HC	Self	New	New	Pulmonary	Yes	Home	Negative	Completed treatment	6
938	M	5_9	Urban	Dispensary	Self	New	New	Pulmonary	Yes	Home	Negative	Completed treatment	6
939	F	<5	Urban	Dispensary	Self	New	New	Extra pulmonary	Yes	Home	Negative	Completed treatment	6
940	F	<5	Urban	Hospital	Self	New	New	Pulmonary	Yes	Home	Negative	Completed treatment	6
941	M	5_9	Urban	Hospital	Self	New	New	Pulmonary	Yes	Home	Negative	Completed treatment	6
942	F	10_14	Urban	Hospital	Community	New	New	Pulmonary	Yes	Home	Negative	Completed treatment	6
943	M	<5	Urban	Hospital	Community	New	New	Pulmonary	Yes	Home	Negative	Completed treatment	6
944	M	<5	Urban	Hospital	Community	New	New	Pulmonary	Yes	Home	Negative	Completed treatment	6
945	F	<5	Urban	Hospital	Self	New	New	Pulmonary	Yes	Home	Negative	Completed treatment	6
946	M	10_14	Urban	Hospital	Self	New	New	Extra pulmonary	Yes	Home	Negative	Completed treatment	6
947	M	10_14	Urban	Hospital	Community	New	New	Pulmonary	Yes	Home	Negative	Completed treatment	6
948	M	<5	Urban	Hospital	Community	New	New	Pulmonary	Yes	Home	Negative	Completed treatment	6
949	F	5_9	Urban	Hospital	Community	New	New	Pulmonary	Yes	Home	Negative	Completed treatment	6
950	M	<5	Urban	Hospital	Self	New	New	Pulmonary	Yes	Home	Negative	Completed treatment	6
951	M	<5	Urban	Hospital	Self	New	New	Pulmonary	Yes	Home	Negative	Completed treatment	6
952	F	10_14	Urban	Hospital	Self	New	New	Pulmonary	Yes	Home	Negative	Cured	6
953	M	5_9	Urban	Hospital	Self	New	New	Extra pulmonary	Yes	Home	Negative	Completed treatment	6
954	F	<5	Urban	Hospital	Self	New	New	Pulmonary	Yes	Home	Negative	Completed treatment	6
955	F	<5	Urban	Hospital	Self	New	New	Pulmonary	Yes	Home	Negative	Completed treatment	6
956	F	10_14	Urban	Hospital	Self	New	New	Pulmonary	Yes	Home	Negative	Cured	6
957	M	<5	Urban	Hospital	Self	New	New	Pulmonary	Yes	Home	Negative	Completed treatment	6
958	F	<5	Urban	Hospital	Self	New	New	Pulmonary	Yes	Home	Negative	Completed treatment	6
959	F	<5	Urban	Hospital	Community	New	New	Pulmonary	Yes	Home	Negative	Completed treatment	6
960	F	<5	Urban	Dispensary	Community	New	New	Pulmonary	Yes	Home	Negative	Completed treatment	6
961	F	10_14	Urban	HC	Self	New	New	Pulmonary	Yes	Home	Negative	Cured	6
962	M	5_9	Urban	Hospital	Community	New	New	Pulmonary	Yes	Home	Negative	Completed treatment	6
963	F	<5	Urban	Hospital	Community	New	New	Pulmonary	Yes	Home	Negative	Completed treatment	6
964	F	<5	Urban	HC	Self	New	New	Extra pulmonary	Yes	Home	Negative	Completed treatment	6
965	F	<5	Urban	HC	Self	New	New	Pulmonary	Yes	Home	Negative	Completed treatment	6
966	M	<5	Urban	Dispensary	Self	New	New	Pulmonary	Yes	Home	Negative	Completed treatment	6
967	M	10_14	Urban	Hospital	Self	New	New	Extra pulmonary	Yes	Home	Negative	Completed treatment	6
968	M	<5	Urban	Dispensary	Self	New	New	Pulmonary	Yes	Home	Negative	Completed treatment	6
969	M	10_14	Urban	Hospital	Community	New	New	Pulmonary	Yes	Home	Negative	Completed treatment	6
970	M	<5	Urban	Hospital	Self	New	New	Pulmonary	Yes	Home	Negative	Completed treatment	6
971	M	<5	Urban	Hospital	Community	New	New	Pulmonary	Yes	Home	Negative	Completed treatment	6
972	M	10_14	Urban	Hospital	Community	New	New	Pulmonary	Yes	Home	Negative	Completed treatment	6
973	M	<5	Urban	Dispensary	Community	New	New	Pulmonary	Yes	Home	Negative	Completed treatment	6
974	M	10_14	Urban	Hospital	Community	New	New	Pulmonary	Yes	Home	Negative	Completed treatment	6
975	M	<5	Urban	Hospital	Self	New	New	Pulmonary	Yes	Home	Negative	Completed treatment	6
976	F	<5	Urban	Dispensary	Others	New	New	Pulmonary	Yes	Home	Negative	Completed treatment	6
977	F	<5	Urban	Dispensary	Self	New	New	Pulmonary	Yes	Home	Negative	Completed treatment	6
978	F	5_9	Urban	Dispensary	Community	New	New	Pulmonary	Yes	Home	Negative	Completed treatment	6
979	F	5_9	Urban	Dispensary	Community	New	New	Pulmonary	Yes	Home	Negative	Completed treatment	6
980	F	10_14	Urban	Dispensary	Community	New	New	Pulmonary	Yes	Home	Negative	Completed treatment	6
981	M	5_9	Urban	Dispensary	Community	New	New	Pulmonary	Yes	Home	Negative	Completed treatment	6
982	F	10_14	Urban	Hospital	Others	New	New	Extra pulmonary	Yes	Home	Positive	Died	0.535714
983	M	<5	Urban	Dispensary	Self	New	New	Pulmonary	Yes	Home	Negative	Completed treatment	6
984	F	<5	Urban	Dispensary	Self	New	New	Pulmonary	Yes	Home	Negative	Completed treatment	6
985	F	5_9	Urban	Dispensary	Self	New	New	Pulmonary	Yes	Home	Negative	Completed treatment	6
986	F	10_14	Urban	Dispensary	Self	New	New	Pulmonary	Yes	Home	Negative	Cured	6
987	F	<5	Urban	Dispensary	Self	New	New	Pulmonary	Yes	Home	Positive	Completed treatment	6
988	F	<5	Urban	Dispensary	Self	New	New	Pulmonary	Yes	Home	Negative	Completed treatment	6
989	F	<5	Urban	Dispensary	Self	New	New	Pulmonary	Yes	Home	Negative	Died	0.0357143
990	F	5_9	Urban	Dispensary	Self	New	New	Pulmonary	Yes	Home	Negative	Completed treatment	6
991	M	5_9	Urban	Hospital	Self	New	New	Pulmonary	Yes	Home	Negative	Completed treatment	6
992	F	<5	Urban	Dispensary	Self	New	New	Pulmonary	Yes	Home	Negative	Completed treatment	6
993	M	5_9	Urban	Dispensary	Community	New	New	Pulmonary	Yes	Home	Negative	Completed treatment	6
994	F	<5	Urban	HC	Self	New	New	Extra pulmonary	Yes	Home	Negative	Completed treatment	6
995	F	<5	Urban	Dispensary	Self	New	New	Pulmonary	Yes	Home	Negative	Completed treatment	6
996	M	<5	Urban	Dispensary	Community	New	New	Pulmonary	Yes	Home	Negative	Completed treatment	6
997	F	10_14	Urban	HC	Self	New	New	Pulmonary	Yes	Home	Negative	Completed treatment	6
998	F	<5	Urban	Dispensary	Self	New	New	Pulmonary	Yes	Home	Negative	Completed treatment	6
999	F	5_9	Urban	Dispensary	Self	New	New	Pulmonary	Yes	Home	Positive	Completed treatment	6
1000	M	5_9	Urban	Hospital	Community	New	New	Pulmonary	Yes	Home	Negative	Completed treatment	6
1001	M	<5	Urban	Dispensary	Others	New	New	Pulmonary	Yes	Home	Negative	Completed treatment	6
1002	F	10_14	Urban	Dispensary	Self	New	New	Pulmonary	Yes	Home	Negative	Completed treatment	6
1003	F	<5	Urban	Dispensary	Others	New	New	Pulmonary	Yes	Home	Negative	Completed treatment	6
1004	M	<5	Urban	Dispensary	Self	New	New	Pulmonary	Yes	Home	Negative	Died	0.107143
1005	F	<5	Urban	Hospital	Self	New	New	Pulmonary	Yes	Home	Negative	Completed treatment	6
1006	M	<5	Urban	Dispensary	Self	New	New	Pulmonary	Yes	Facility	Negative	Completed treatment	6
1007	M	<5	Urban	Dispensary	Self	New	New	Pulmonary	Yes	Home	Negative	Completed treatment	6
1008	F	10_14	Urban	Dispensary	Self	New	New	Pulmonary	Yes	Facility	Negative	Completed treatment	6
1009	F	<5	Urban	Dispensary	Self	New	New	Pulmonary	Yes	Home	Negative	Completed treatment	6
1010	F	<5	Urban	Dispensary	Self	New	New	Pulmonary	Yes	Home	Negative	Completed treatment	6
1011	F	<5	Urban	Dispensary	Self	New	New	Pulmonary	Yes	Home	Negative	Completed treatment	6
1012	M	<5	Urban	Dispensary	Others	New	New	Pulmonary	Yes	Home	Negative	Completed treatment	6
1013	M	5_9	Urban	Dispensary	Community	New	New	Pulmonary	Yes	Home	Negative	Completed treatment	6
1014	M	5_9	Urban	Dispensary	Community	New	New	Pulmonary	Yes	Home	Negative	Completed treatment	6
1015	F	10_14	Urban	Dispensary	Self	New	New	Pulmonary	Yes	Home	Negative	Completed treatment	6
1016	F	<5	Urban	Dispensary	Community	New	New	Both	Yes	Home	Negative	Completed treatment	6
1017	M	<5	Urban	Hospital	Community	New	New	Pulmonary	Yes	Home	Negative	Completed treatment	6
1018	M	<5	Urban	Hospital	Community	New	New	Pulmonary	Yes	Home	Negative	Completed treatment	6
1019	F	<5	Urban	Hospital	Self	New	New	Pulmonary	Yes	Home	Negative	Completed treatment	6
1020	F	<5	Urban	Dispensary	Community	New	New	Pulmonary	Yes	Home	Negative	Completed treatment	6
1021	F	10_14	Urban	Dispensary	Community	New	New	Pulmonary	Yes	Home	Negative	Cured	6
1022	F	5_9	Urban	Dispensary	Self	New	New	Pulmonary	Yes	Home	Negative	Completed treatment	6
1023	F	10_14	Urban	Dispensary	Self	Relapse	Retreatment	Pulmonary	Yes	Facility	Negative	Completed treatment	6
1024	F	10_14	Urban	Dispensary	Self	New	New	Extra pulmonary	Yes	Home	Negative	Completed treatment	6
1025	M	<5	Urban	Dispensary	Others	New	New	Pulmonary	Yes	Home	Negative	Completed treatment	6
1026	F	10_14	Urban	Hospital	Community	New	New	Pulmonary	Yes	Home	Negative	Completed treatment	6
1027	M	<5	Urban	Hospital	Self	New	New	Pulmonary	Yes	Home	Negative	Completed treatment	6
1028	F	5_9	Urban	Hospital	Self	New	New	Pulmonary	Yes	Home	Negative	Completed treatment	6
1029	M	10_14	Urban	Dispensary	Self	New	New	Extra pulmonary	Yes	Home	Negative	Completed treatment	6
1030	M	<5	Urban	Hospital	Self	New	New	Pulmonary	Yes	Home	Negative	Completed treatment	6
1031	M	<5	Urban	Dispensary	Community	New	New	Pulmonary	Yes	Home	Negative	Completed treatment	6
1032	F	<5	Urban	Dispensary	Others	New	New	Pulmonary	Yes	Home	Negative	Completed treatment	6
1033	F	<5	Urban	Hospital	Others	New	New	Pulmonary	Yes	Home	Negative	Died	0.357143
1034	F	<5	Urban	Hospital	Others	New	New	Pulmonary	Yes	Home	Negative	Died	0.142857
1035	F	<5	Urban	Dispensary	Self	New	New	Pulmonary	Yes	Home	Negative	Completed treatment	6
1036	F	<5	Urban	Dispensary	Others	New	New	Pulmonary	Yes	Home	Negative	Completed treatment	6
1037	F	10_14	Urban	Dispensary	Self	New	New	Pulmonary	Yes	Home	Negative	Completed treatment	6
1038	M	<5	Urban	Dispensary	Self	New	New	Pulmonary	Yes	Home	Negative	Completed treatment	6
1039	F	5_9	Urban	Dispensary	Self	New	New	Pulmonary	Yes	Home	Negative	Cured	6
1040	F	<5	Urban	Dispensary	Others	New	New	Pulmonary	Yes	Home	Negative	Completed treatment	6
1041	F	<5	Urban	Dispensary	Others	Relapse	Retreatment	Pulmonary	Yes	Facility	Negative	Completed treatment	6
1042	F	<5	Urban	Dispensary	Self	New	New	Pulmonary	Yes	Home	Negative	Completed treatment	6
1043	M	<5	Urban	Dispensary	Self	New	New	Pulmonary	Yes	Home	Negative	Completed treatment	6
1044	F	<5	Urban	Hospital	Others	New	New	Pulmonary	Yes	Home	Negative	Completed treatment	6
1045	F	<5	Urban	Hospital	Self	New	New	Pulmonary	Yes	Home	Negative	Completed treatment	6
1046	F	<5	Urban	Hospital	Self	New	New	Pulmonary	Yes	Home	Negative	Completed treatment	6
1047	M	<5	Urban	Hospital	Self	New	New	Pulmonary	Yes	Home	Negative	Completed treatment	6
1048	M	<5	Urban	Dispensary	Community	New	New	Pulmonary	Yes	Home	Negative	Completed treatment	6
1049	F	5_9	Urban	Dispensary	CTC	New	New	Pulmonary	Yes	Home	Positive	Completed treatment	6
1050	M	10_14	Urban	Dispensary	Community	New	New	Pulmonary	Yes	Home	Negative	Cured	6
1051	M	<5	Urban	Dispensary	Self	New	New	Extra pulmonary	Yes	Home	Negative	Completed treatment	6
1052	M	<5	Urban	Dispensary	Self	New	New	Pulmonary	Yes	Home	Negative	Completed treatment	6
1053	F	<5	Urban	Dispensary	Self	New	New	Pulmonary	Yes	Home	Negative	Completed treatment	6
1054	F	<5	Urban	Dispensary	Self	Relapse	Retreatment	Pulmonary	Yes	Home	Negative	Completed treatment	6
1055	F	10_14	Urban	Dispensary	CTC	Relapse	Retreatment	Pulmonary	Yes	Facility	Positive	Completed treatment	6
1056	F	5_9	Urban	Hospital	Self	New	New	Pulmonary	Yes	Home	Negative	Completed treatment	6
1057	F	<5	Urban	Dispensary	Community	New	New	Pulmonary	Yes	Home	Negative	Completed treatment	6
1058	F	<5	Urban	Hospital	Self	New	New	Pulmonary	Yes	Home	Negative	Completed treatment	6
1059	M	<5	Urban	Hospital	Community	New	New	Pulmonary	Yes	Home	Negative	Completed treatment	6
1060	F	<5	Urban	Hospital	Self	New	New	Pulmonary	Yes	Home	Negative	Completed treatment	6
1061	F	<5	Urban	Dispensary	Self	New	New	Pulmonary	Yes	Home	Negative	Completed treatment	6
1062	M	<5	Urban	Dispensary	Self	New	New	Pulmonary	Yes	Home	Positive	Completed treatment	6
1063	M	<5	Urban	Dispensary	Self	New	New	Extra pulmonary	Yes	Home	Negative	Completed treatment	6
1064	M	5_9	Urban	Dispensary	Self	New	New	Pulmonary	Yes	Home	Negative	Cured	6
1065	F	<5	Urban	Dispensary	Self	New	New	Pulmonary	Yes	Home	Negative	Completed treatment	6
1066	F	<5	Urban	Dispensary	Self	New	New	Pulmonary	Yes	Home	Negative	Completed treatment	6
1067	F	<5	Urban	Dispensary	Self	New	New	Pulmonary	Yes	Home	Negative	Completed treatment	6
1068	F	<5	Urban	Dispensary	Self	New	New	Pulmonary	Yes	Home	Negative	Completed treatment	6
1069	F	<5	Urban	Dispensary	Self	New	New	Pulmonary	Yes	Home	Negative	Completed treatment	6
1070	M	<5	Urban	Dispensary	Self	New	New	Pulmonary	Yes	Home	Negative	Completed treatment	6
1071	M	<5	Urban	Dispensary	CTC	New	New	Pulmonary	Yes	Home	Positive	Completed treatment	6
1072	F	<5	Urban	Dispensary	Others	New	New	Pulmonary	Yes	Home	Negative	Completed treatment	6
1073	F	10_14	Urban	Dispensary	Self	New	New	Pulmonary	Yes	Home	Negative	Completed treatment	6
1074	F	<5	Urban	HC	Self	New	New	Pulmonary	Yes	Home	Negative	Completed treatment	6
1075	F	<5	Urban	Dispensary	Self	New	New	Pulmonary	Yes	Home	Negative	Completed treatment	6
1076	F	5_9	Urban	Dispensary	Self	New	New	Pulmonary	Yes	Home	Negative	Completed treatment	6
1077	M	5_9	Urban	Dispensary	Self	New	New	Pulmonary	Yes	Home	Negative	Completed treatment	6
1078	F	<5	Urban	Hospital	Community	New	New	Pulmonary	Yes	Home	Negative	Completed treatment	6
1079	M	<5	Urban	Hospital	Self	New	New	Pulmonary	Yes	Home	Negative	Completed treatment	6
1080	M	<5	Urban	Hospital	Self	New	New	Pulmonary	Yes	Home	Negative	Completed treatment	6
1081	F	<5	Urban	Hospital	Self	New	New	Pulmonary	Yes	Home	Negative	Completed treatment	6
1082	M	<5	Urban	Dispensary	Community	New	New	Pulmonary	Yes	Home	Negative	Completed treatment	6
1083	M	10_14	Urban	Dispensary	Self	New	New	Pulmonary	Yes	Home	Negative	Cured	6
1084	F	<5	Urban	HC	Self	New	New	Pulmonary	Yes	Home	Negative	Completed treatment	6
1085	M	5_9	Urban	Dispensary	Community	New	New	Extra pulmonary	Yes	Home	Negative	Completed treatment	6
1086	M	<5	Urban	Hospital	Self	New	New	Pulmonary	Yes	Home	Negative	Completed treatment	6
1087	M	<5	Urban	Hospital	Self	New	New	Pulmonary	Yes	Home	Negative	Completed treatment	6
1088	M	10_14	Urban	Hospital	Self	New	New	Pulmonary	Yes	Home	Negative	Completed treatment	6
1089	F	<5	Urban	Hospital	Self	New	New	Pulmonary	Yes	Home	Negative	Completed treatment	6
1090	M	<5	Urban	Hospital	Self	New	New	Pulmonary	Yes	Home	Negative	Completed treatment	6
1091	M	5_9	Urban	Hospital	Self	New	New	Extra pulmonary	Yes	Home	Negative	Completed treatment	6
1092	F	<5	Urban	Hospital	Self	New	New	Pulmonary	Yes	Home	Negative	Completed treatment	6
1093	F	5_9	Urban	Dispensary	Community	New	New	Pulmonary	Yes	Home	Negative	Completed treatment	6
1094	M	<5	Urban	Dispensary	Community	New	New	Pulmonary	Yes	Home	Negative	Completed treatment	6
1095	F	<5	Urban	Hospital	Self	New	New	Pulmonary	Yes	Home	Negative	Completed treatment	6
1096	M	<5	Urban	Hospital	Community	New	New	Pulmonary	Yes	Home	Negative	Completed treatment	6
1097	M	<5	Urban	Hospital	Self	New	New	Pulmonary	Yes	Home	Negative	Completed treatment	6
1098	F	<5	Urban	Hospital	Others	New	New	Pulmonary	Yes	Home	Negative	Completed treatment	6
1099	M	<5	Urban	Hospital	Self	New	New	Pulmonary	Yes	Home	Negative	Completed treatment	6
1100	F	<5	Urban	HC	Community	New	New	Pulmonary	Yes	Home	Negative	Completed treatment	6
1101	F	10_14	Urban	Hospital	Self	New	New	Extra pulmonary	Yes	Home	Negative	Cured	6
1102	F	<5	Urban	HC	Self	New	New	Pulmonary	Yes	Home	Negative	Completed treatment	6
1103	M	5_9	Urban	Dispensary	Self	New	New	Pulmonary	Yes	Home	Negative	Completed treatment	6
1104	F	10_14	Urban	Dispensary	Self	New	New	Pulmonary	Yes	Home	Negative	Cured	6
1105	M	<5	Urban	Hospital	Community	New	New	Pulmonary	Yes	Home	Negative	Completed treatment	6
1106	F	5_9	Urban	Hospital	Self	New	New	Pulmonary	Yes	Home	Negative	Completed treatment	6
1107	M	5_9	Urban	Hospital	Self	New	New	Pulmonary	Yes	Home	Negative	Completed treatment	6
1108	M	<5	Urban	Dispensary	Community	New	New	Pulmonary	Yes	Home	Negative	Completed treatment	6
1109	M	10_14	Urban	Hospital	Community	New	New	Pulmonary	Yes	Home	Negative	Completed treatment	6
1110	M	<5	Urban	Hospital	Self	New	New	Extra pulmonary	Yes	Home	Negative	Completed treatment	6
1111	M	10_14	Urban	Hospital	Self	New	New	Pulmonary	Yes	Home	Negative	Completed treatment	6
1112	M	5_9	Urban	Hospital	Self	New	New	Pulmonary	Yes	Home	Negative	Completed treatment	6
1113	M	10_14	Urban	Dispensary	CTC	Other	Retreatment	Pulmonary	Yes	Home	Negative	Completed treatment	6
1114	F	<5	Urban	Dispensary	Community	New	New	Pulmonary	Yes	Home	Negative	Completed treatment	6
1115	F	<5	Urban	Dispensary	Community	New	New	Pulmonary	Yes	Home	Negative	Completed treatment	6
1116	F	5_9	Urban	Dispensary	Community	New	New	Pulmonary	Yes	Home	Negative	Completed treatment	6
1117	F	5_9	Urban	Dispensary	Community	New	New	Pulmonary	Yes	Home	Negative	Completed treatment	6
1118	F	<5	Urban	Dispensary	Self	New	New	Pulmonary	Yes	Home	Negative	Completed treatment	6
1119	M	<5	Urban	Dispensary	Community	New	New	Extra pulmonary	Yes	Home	Negative	Completed treatment	6
1120	F	<5	Urban	Dispensary	Community	New	New	Pulmonary	Yes	Home	Negative	Completed treatment	6
1121	M	5_9	Urban	Dispensary	Community	New	New	Pulmonary	Yes	Home	Negative	Completed treatment	6
1122	F	<5	Urban	Hospital	Others	New	New	Pulmonary	Yes	Home	Negative	Completed treatment	6
1123	M	<5	Urban	Dispensary	Self	New	New	Pulmonary	Yes	Home	Negative	Completed treatment	6
1124	F	5_9	Urban	Hospital	Community	New	New	Pulmonary	Yes	Home	Negative	Completed treatment	6
1125	M	<5	Urban	Hospital	Community	New	New	Pulmonary	Yes	Home	Negative	Completed treatment	6
1126	F	5_9	Urban	Hospital	Community	New	New	Pulmonary	Yes	Home	Negative	Completed treatment	6
1127	M	5_9	Urban	Hospital	Community	New	New	Pulmonary	Yes	Home	Negative	Completed treatment	6
1128	M	<5	Urban	Dispensary	Self	New	New	Pulmonary	Yes	Home	Negative	Completed treatment	6
1129	F	5_9	Urban	Hospital	Community	New	New	Pulmonary	Yes	Home	Negative	Completed treatment	6
1130	F	5_9	Urban	HC	Self	New	New	Extra pulmonary	Yes	Home	Negative	Completed treatment	6
1131	M	5_9	Urban	Hospital	Community	New	New	Pulmonary	Yes	Home	Negative	Completed treatment	6
1132	M	5_9	Urban	Dispensary	Community	New	New	Pulmonary	Yes	Home	Negative	Completed treatment	6
1133	F	<5	Urban	Hospital	Self	New	New	Pulmonary	Yes	Home	Negative	Completed treatment	6
1134	F	<5	Urban	Hospital	Self	New	New	Pulmonary	Yes	Home	Negative	Completed treatment	6
1135	F	5_9	Urban	Dispensary	Community	New	New	Pulmonary	Yes	Home	Negative	Completed treatment	6
1136	M	<5	Urban	Hospital	Self	New	New	Pulmonary	Yes	Home	Negative	Completed treatment	6
1137	F	10_14	Urban	Hospital	Community	New	New	Pulmonary	Yes	Home	Positive	Completed treatment	6
1138	M	<5	Urban	HC	Self	New	New	Pulmonary	Yes	Home	Negative	Completed treatment	6
1139	M	<5	Urban	HC	Self	Relapse	Retreatment	Pulmonary	Yes	Home	Negative	Completed treatment	6
1140	F	5_9	Urban	HC	Others	New	New	Pulmonary	Yes	Home	Negative	Completed treatment	6
1141	F	<5	Urban	HC	Self	New	New	Pulmonary	Yes	Home	Negative	Completed treatment	6
1142	M	5_9	Urban	Dispensary	Community	New	New	Pulmonary	Yes	Home	Negative	Completed treatment	6
1143	M	5_9	Urban	Dispensary	Community	New	New	Pulmonary	Yes	Home	Negative	Completed treatment	6
1144	F	5_9	Urban	Hospital	Self	New	New	Pulmonary	Yes	Home	Negative	Completed treatment	6
1145	M	<5	Urban	Dispensary	Community	New	New	Pulmonary	Yes	Home	Negative	Completed treatment	6
1146	F	10_14	Urban	Dispensary	Community	New	New	Pulmonary	Yes	Home	Negative	Completed treatment	6
1147	M	10_14	Urban	Dispensary	Self	New	New	Pulmonary	Yes	Home	Negative	Completed treatment	6
1148	F	5_9	Urban	Dispensary	Community	New	New	Pulmonary	Yes	Home	Negative	Completed treatment	6
1149	M	5_9	Urban	Dispensary	Self	New	New	Pulmonary	Yes	Home	Negative	Completed treatment	6
1150	F	<5	Urban	Dispensary	Self	New	New	Pulmonary	Yes	Home	Negative	Completed treatment	6
1151	F	<5	Urban	Dispensary	Self	New	New	Pulmonary	Yes	Home	Negative	Completed treatment	6
1152	M	<5	Urban	Dispensary	Self	New	New	Pulmonary	Yes	Home	Negative	Completed treatment	6
1153	M	<5	Urban	Hospital	Self	New	New	Extra pulmonary	Yes	Home	Negative	Completed treatment	6
1154	M	10_14	Urban	Dispensary	Self	New	New	Pulmonary	Yes	Home	Negative	Completed treatment	6
1155	F	5_9	Urban	Dispensary	Self	New	New	Pulmonary	Yes	Home	Negative	Completed treatment	6
1156	M	10_14	Urban	Dispensary	Self	New	New	Pulmonary	Yes	Home	Negative	Completed treatment	6
1157	M	<5	Urban	Dispensary	Community	New	New	Pulmonary	Yes	Home	Negative	Completed treatment	6
1158	M	10_14	Urban	Dispensary	Community	New	New	Pulmonary	Yes	Home	Negative	Completed treatment	6
1159	F	5_9	Urban	Hospital	Community	New	New	Pulmonary	Yes	Home	Negative	Completed treatment	6
1160	M	<5	Urban	Hospital	Community	New	New	Pulmonary	Yes	Home	Negative	Completed treatment	6
1161	M	<5	Urban	Hospital	Self	New	New	Pulmonary	Yes	Home	Negative	Completed treatment	6
1162	M	<5	Urban	Hospital	Self	New	New	Pulmonary	Yes	Home	Negative	Completed treatment	6
1163	M	<5	Urban	Hospital	Self	New	New	Pulmonary	Yes	Home	Negative	Completed treatment	6
1164	M	<5	Urban	Hospital	Self	New	New	Pulmonary	Yes	Home	Negative	Completed treatment	6
1165	M	5_9	Urban	Hospital	Community	New	New	Pulmonary	Yes	Home	Negative	Completed treatment	6
1166	M	<5	Urban	Hospital	Self	New	New	Pulmonary	Yes	Home	Negative	Completed treatment	6
1167	M	<5	Urban	Hospital	Self	New	New	Pulmonary	Yes	Home	Negative	Completed treatment	6
1168	F	<5	Urban	Dispensary	Others	New	New	Pulmonary	Yes	Home	Negative	Completed treatment	6
1169	M	10_14	Urban	Dispensary	Community	Relapse	Retreatment	Pulmonary	Yes	Home	Negative	Cured	6
1170	F	5_9	Urban	Dispensary	Community	New	New	Pulmonary	Yes	Home	Negative	Cured	6
1171	M	5_9	Urban	Dispensary	Community	New	New	Pulmonary	Yes	Home	Negative	Completed treatment	6
1172	M	<5	Urban	Dispensary	Others	New	New	Pulmonary	Yes	Home	Negative	Completed treatment	6
1173	F	<5	Urban	Dispensary	Self	New	New	Pulmonary	Yes	Home	Negative	Completed treatment	6
1174	F	<5	Urban	Dispensary	Self	New	New	Pulmonary	Yes	Home	Negative	Completed treatment	6
1175	F	10_14	Urban	Dispensary	Community	New	New	Pulmonary	Yes	Home	Negative	Completed treatment	6
1176	F	<5	Urban	Hospital	Others	New	New	Pulmonary	Yes	Home	Negative	Completed treatment	6
1177	M	<5	Urban	Dispensary	Self	New	New	Pulmonary	Yes	Home	Negative	Completed treatment	6
1178	M	<5	Urban	Dispensary	Self	New	New	Pulmonary	Yes	Home	Negative	Completed treatment	6
1179	F	10_14	Urban	Dispensary	Self	New	New	Pulmonary	Yes	Home	Negative	Cured	6
1180	M	10_14	Urban	Hospital	Others	New	New	Pulmonary	Yes	Home	Negative	Completed treatment	6
1181	F	5_9	Urban	Dispensary	Community	New	New	Extra pulmonary	Yes	Home	Negative	Completed treatment	6
1182	F	5_9	Urban	Dispensary	Self	New	New	Pulmonary	Yes	Home	Negative	Completed treatment	6
1183	M	<5	Urban	Dispensary	Self	New	New	Pulmonary	Yes	Home	Negative	Completed treatment	6
1184	F	<5	Urban	Dispensary	Self	New	New	Extra pulmonary	Yes	Home	Negative	Completed treatment	6
1185	F	<5	Urban	HC	Self	New	New	Pulmonary	Yes	Home	Negative	Completed treatment	6
1186	F	<5	Urban	HC	Self	New	New	Pulmonary	Yes	Home	Negative	Completed treatment	6
1187	M	<5	Urban	Dispensary	Community	New	New	Pulmonary	Yes	Home	Negative	Completed treatment	6
1188	M	5_9	Urban	Dispensary	Self	New	New	Pulmonary	Yes	Home	Negative	Cured	6
1189	F	<5	Urban	Dispensary	Self	New	New	Pulmonary	Yes	Home	Negative	Completed treatment	6
1190	F	10_14	Urban	Dispensary	Others	New	New	Pulmonary	Yes	Home	Negative	Completed treatment	6
1191	M	<5	Urban	Dispensary	Self	New	New	Pulmonary	Yes	Home	Negative	Completed treatment	6
1192	M	<5	Urban	Hospital	Community	New	New	Pulmonary	Yes	Home	Negative	Completed treatment	6
1193	M	<5	Urban	HC	Self	New	New	Pulmonary	Yes	Home	Negative	Completed treatment	6
1194	M	<5	Urban	Dispensary	Community	New	New	Pulmonary	Yes	Home	Negative	Completed treatment	6
1195	F	5_9	Urban	Dispensary	Self	New	New	Pulmonary	Yes	Home	Negative	Completed treatment	6
1196	M	<5	Urban	HC	Self	New	New	Pulmonary	Yes	Home	Negative	Completed treatment	6
1197	M	<5	Urban	Dispensary	Self	New	New	Pulmonary	Yes	Home	Negative	Completed treatment	6
1198	F	<5	Urban	Dispensary	Self	New	New	Pulmonary	Yes	Home	Negative	Completed treatment	6
1199	M	10_14	Urban	Dispensary	Community	New	New	Pulmonary	Yes	Home	Negative	Cured	6
1200	M	<5	Urban	Hospital	Self	New	New	Pulmonary	Yes	Home	Negative	Completed treatment	6
1201	M	<5	Urban	Hospital	Self	New	New	Pulmonary	Yes	Home	Negative	Completed treatment	6
1202	F	<5	Urban	Hospital	Self	New	New	Pulmonary	Yes	Home	Negative	Cured	6
1203	M	<5	Urban	Hospital	Self	New	New	Pulmonary	Yes	Home	Negative	Completed treatment	6
1204	M	<5	Urban	Hospital	Self	New	New	Pulmonary	Yes	Home	Negative	Completed treatment	6
1205	M	<5	Urban	Hospital	Community	New	New	Pulmonary	Yes	Home	Negative	Completed treatment	6
1206	F	<5	Urban	Dispensary	Self	New	New	Pulmonary	Yes	Home	Negative	Completed treatment	6
1207	M	10_14	Urban	Dispensary	Self	New	New	Pulmonary	Yes	Home	Negative	Cured	6
1208	M	<5	Urban	Dispensary	Self	New	New	Pulmonary	Yes	Home	Negative	Completed treatment	6
1209	F	<5	Urban	Dispensary	Self	New	New	Pulmonary	Yes	Home	Negative	Completed treatment	6
1210	M	5_9	Urban	Dispensary	Self	New	New	Pulmonary	Yes	Home	Negative	Completed treatment	6
1211	F	<5	Urban	Dispensary	Self	New	New	Pulmonary	Yes	Home	Negative	Completed treatment	6
1212	F	5_9	Urban	Dispensary	Community	New	New	Pulmonary	Yes	Home	Negative	Completed treatment	6
1213	M	<5	Urban	Dispensary	Community	New	New	Pulmonary	Yes	Home	Negative	Completed treatment	6
1214	F	<5	Urban	Dispensary	Community	New	New	Pulmonary	Yes	Home	Negative	Completed treatment	6
1215	M	<5	Urban	Dispensary	Self	New	New	Pulmonary	Yes	Home	Negative	Completed treatment	6
1216	M	<5	Urban	Dispensary	Self	New	New	Pulmonary	Yes	Home	Negative	Completed treatment	6
1217	F	<5	Urban	Dispensary	Self	New	New	Pulmonary	Yes	Home	Negative	Completed treatment	6
1218	F	5_9	Urban	Dispensary	Community	New	New	Pulmonary	Yes	Home	Negative	Completed treatment	6
1219	M	10_14	Urban	Hospital	Self	New	New	Pulmonary	Yes	Home	Negative	Cured	6
1220	F	<5	Urban	Hospital	Others	New	New	Pulmonary	Yes	Home	Negative	Completed treatment	6
1221	F	5_9	Urban	Dispensary	Community	New	New	Pulmonary	Yes	Home	Negative	Completed treatment	6
1222	M	<5	Urban	Hospital	Self	New	New	Pulmonary	Yes	Home	Negative	Completed treatment	6
1223	F	<5	Urban	Hospital	Self	New	New	Pulmonary	Yes	Home	Negative	Completed treatment	6
1224	F	5_9	Urban	Hospital	Self	New	New	Pulmonary	Yes	Home	Negative	Completed treatment	6
1225	M	10_14	Urban	Hospital	Self	Relapse	Retreatment	Pulmonary	Yes	Home	Negative	Completed treatment	6
1226	M	10_14	Urban	Hospital	Self	New	New	Pulmonary	Yes	Home	Negative	Completed treatment	6
1227	F	10_14	Urban	Hospital	Community	New	New	Pulmonary	Yes	Home	Negative	Cured	6
1228	M	<5	Urban	Hospital	Community	New	New	Pulmonary	Yes	Home	Negative	Completed treatment	6
1229	M	10_14	Urban	Hospital	CTC	New	New	Pulmonary	Yes	Home	Positive	Completed treatment	6
1230	M	10_14	Urban	Hospital	Community	New	New	Pulmonary	Yes	Home	Negative	Completed treatment	6
1231	M	<5	Urban	Hospital	Self	New	New	Pulmonary	Yes	Home	Negative	Completed treatment	6
1232	M	5_9	Urban	Hospital	Self	New	New	Pulmonary	Yes	Home	Negative	Completed treatment	6
1233	F	<5	Urban	Hospital	Self	New	New	Pulmonary	Yes	Home	Negative	Completed treatment	6
1234	M	5_9	Urban	Hospital	Self	New	New	Pulmonary	Yes	Home	Negative	Completed treatment	6
1235	F	<5	Urban	Hospital	Self	New	New	Pulmonary	Yes	Home	Negative	Completed treatment	6
1236	M	<5	Urban	Hospital	Self	New	New	Extra pulmonary	Yes	Home	Negative	Completed treatment	6
1237	M	5_9	Urban	Hospital	Self	New	New	Pulmonary	Yes	Home	Negative	Completed treatment	6
1238	M	5_9	Urban	Hospital	Self	New	New	Pulmonary	Yes	Home	Negative	Completed treatment	6
1239	M	5_9	Urban	Hospital	Self	New	New	Pulmonary	Yes	Home	Negative	Completed treatment	6
1240	M	<5	Urban	Dispensary	Community	New	New	Pulmonary	Yes	Home	Negative	Completed treatment	6
1241	M	<5	Urban	Dispensary	Community	New	New	Pulmonary	Yes	Home	Negative	Completed treatment	6
1242	F	5_9	Urban	Hospital	Self	New	New	Pulmonary	Yes	Home	Negative	Completed treatment	6
1243	M	<5	Urban	Hospital	Self	New	New	Pulmonary	Yes	Home	Negative	Completed treatment	6
1244	F	<5	Urban	Hospital	Community	New	New	Extra pulmonary	Yes	Home	Negative	Completed treatment	6
1245	M	<5	Urban	Hospital	Self	New	New	Pulmonary	Yes	Home	Negative	Completed treatment	6
1246	M	5_9	Urban	Hospital	Self	New	New	Extra pulmonary	Yes	Home	Negative	Completed treatment	6
1247	M	<5	Urban	Hospital	Self	New	New	Pulmonary	Yes	Home	Negative	Completed treatment	6
1248	F	<5	Urban	Dispensary	Community	New	New	Pulmonary	Yes	Home	Negative	Completed treatment	6
1249	M	<5	Urban	Dispensary	CTC	New	New	Pulmonary	Yes	Home	Positive	Completed treatment	6
1250	M	<5	Urban	Hospital	Self	New	New	Extra pulmonary	Yes	Home	Negative	Completed treatment	6
1251	M	<5	Urban	Hospital	Self	New	New	Extra pulmonary	Yes	Home	Negative	Completed treatment	6
1252	F	10_14	Urban	Dispensary	Community	New	New	Pulmonary	Yes	Home	Negative	Completed treatment	6
1253	M	<5	Urban	Hospital	Community	New	New	Pulmonary	Yes	Home	Negative	Cured	6
1254	M	5_9	Urban	Hospital	Self	New	New	Pulmonary	Yes	Home	Negative	Completed treatment	6
1255	M	<5	Urban	Hospital	Self	New	New	Pulmonary	Yes	Home	Negative	Completed treatment	6
1256	M	<5	Urban	Hospital	Self	New	New	Pulmonary	Yes	Home	Negative	Completed treatment	6
1257	F	<5	Urban	Hospital	Self	New	New	Pulmonary	Yes	Home	Negative	Completed treatment	6
1258	F	<5	Urban	Dispensary	Community	New	New	Pulmonary	Yes	Home	Negative	Completed treatment	6
1259	F	5_9	Urban	Dispensary	Self	New	New	Pulmonary	Yes	Home	Negative	Completed treatment	6
1260	F	<5	Urban	Hospital	Self	New	New	Extra pulmonary	Yes	Home	Negative	Completed treatment	6
1261	M	5_9	Urban	Dispensary	Community	New	New	Pulmonary	Yes	Home	Positive	Died	4.10714
1262	F	5_9	Urban	Dispensary	Community	New	New	Pulmonary	Yes	Home	Negative	Completed treatment	6
1263	F	<5	Urban	Hospital	Others	New	New	Extra pulmonary	Yes	Home	Negative	Completed treatment	6
1264	M	5_9	Urban	Hospital	Community	New	New	Pulmonary	Yes	Home	Negative	Completed treatment	6
1265	F	10_14	Urban	Dispensary	Self	New	New	Pulmonary	Yes	Home	Negative	Completed treatment	6
1266	M	5_9	Urban	Hospital	Community	New	New	Pulmonary	Yes	Home	Negative	Completed treatment	6
1267	M	10_14	Urban	Hospital	Self	New	New	Pulmonary	Yes	Home	Negative	Completed treatment	6
1268	M	5_9	Urban	Hospital	CTC	New	New	Pulmonary	Yes	Home	Positive	Completed treatment	6
1269	M	10_14	Urban	Hospital	Community	New	New	Pulmonary	Yes	Home	Positive	Completed treatment	6
1270	M	5_9	Urban	Hospital	Self	New	New	Extra pulmonary	Yes	Home	Negative	Completed treatment	6
1271	F	<5	Urban	Hospital	Others	New	New	Pulmonary	Yes	Home	Negative	Cured	6
1272	F	<5	Urban	Dispensary	Community	New	New	Pulmonary	Yes	Home	Negative	Completed treatment	6
1273	F	10_14	Urban	Dispensary	Community	New	New	Pulmonary	Yes	Home	Negative	Cured	6
1274	M	5_9	Urban	Dispensary	Self	New	New	Pulmonary	Yes	Home	Negative	Completed treatment	6
1275	M	5_9	Urban	Dispensary	Self	New	New	Pulmonary	Yes	Home	Negative	Completed treatment	6
1276	F	<5	Urban	Dispensary	CTC	New	New	Pulmonary	Yes	Home	Positive	Completed treatment	6
1277	F	10_14	Urban	Dispensary	Self	New	New	Pulmonary	Yes	Home	Negative	Cured	6
1278	M	<5	Urban	HC	Self	New	New	Pulmonary	Yes	Home	Negative	Completed treatment	6
1279	M	5_9	Urban	HC	Self	New	New	Pulmonary	Yes	Home	Negative	Completed treatment	6
1280	F	10_14	Urban	Dispensary	Self	New	New	Pulmonary	Yes	Home	Negative	Cured	6
1281	M	<5	Urban	HC	Self	New	New	Pulmonary	Yes	Home	Negative	Completed treatment	6
1282	F	5_9	Urban	Dispensary	Self	Relapse	Retreatment	Pulmonary	Yes	Home	Negative	Completed treatment	6
1283	M	5_9	Urban	HC	CTC	New	New	Pulmonary	Yes	Home	Positive	Completed treatment	6
1284	M	5_9	Urban	HC	Self	New	New	Pulmonary	Yes	Home	Negative	Completed treatment	6
1285	M	<5	Urban	Dispensary	Community	New	New	Pulmonary	Yes	Home	Negative	Completed treatment	6
1286	M	<5	Urban	HC	Others	New	New	Pulmonary	Yes	Home	Negative	Completed treatment	6
1287	F	<5	Urban	Dispensary	Community	New	New	Pulmonary	Yes	Home	Negative	Completed treatment	6
1288	F	<5	Urban	Hospital	Others	New	New	Pulmonary	Yes	Home	Negative	Completed treatment	6
1289	F	<5	Urban	Dispensary	Others	New	New	Pulmonary	Yes	Home	Negative	Completed treatment	6
1290	M	<5	Urban	Dispensary	Others	New	New	Pulmonary	Yes	Home	Negative	Completed treatment	6
1291	M	<5	Urban	Dispensary	Self	New	New	Pulmonary	Yes	Home	Negative	Completed treatment	6
1292	F	5_9	Urban	Dispensary	Community	New	New	Pulmonary	Yes	Home	Negative	Completed treatment	6
1293	M	10_14	Urban	Dispensary	Community	New	New	Pulmonary	Yes	Home	Negative	Completed treatment	6
1294	F	<5	Urban	Dispensary	Others	New	New	Pulmonary	Yes	Home	Negative	Completed treatment	6
1295	F	5_9	Urban	Dispensary	Community	New	New	Pulmonary	Yes	Home	Negative	Completed treatment	6
1296	F	<5	Urban	Dispensary	Community	New	New	Pulmonary	Yes	Home	Negative	Completed treatment	6
1297	F	<5	Urban	Dispensary	Self	New	New	Pulmonary	Yes	Home	Negative	Completed treatment	6
1298	M	<5	Urban	Dispensary	Community	New	New	Pulmonary	Yes	Home	Positive	Completed treatment	6
1299	M	10_14	Urban	Dispensary	Self	New	New	Pulmonary	Yes	Home	Negative	Cured	6
1300	F	<5	Urban	Dispensary	Community	New	New	Pulmonary	Yes	Home	Negative	Completed treatment	6
1301	F	<5	Urban	Dispensary	Self	New	New	Pulmonary	Yes	Home	Negative	Completed treatment	6
1302	M	<5	Urban	Dispensary	Self	New	New	Pulmonary	Yes	Home	Negative	Completed treatment	6
1303	F	<5	Urban	Dispensary	Community	New	New	Pulmonary	Yes	Home	Negative	Cured	6
1304	M	5_9	Urban	Dispensary	Community	New	New	Pulmonary	Yes	Home	Negative	Cured	6
1305	M	<5	Urban	Dispensary	Community	New	New	Pulmonary	Yes	Home	Negative	Completed treatment	6
1306	M	<5	Urban	Dispensary	Community	New	New	Pulmonary	Yes	Home	Negative	Completed treatment	6
1307	F	<5	Urban	Dispensary	Community	New	New	Pulmonary	Yes	Home	Negative	Completed treatment	6
1308	F	<5	Urban	Dispensary	Community	New	New	Pulmonary	Yes	Home	Negative	Completed treatment	6
1309	M	5_9	Urban	Dispensary	Community	New	New	Pulmonary	Yes	Home	Negative	Completed treatment	6
1310	M	5_9	Urban	Dispensary	Community	New	New	Pulmonary	Yes	Home	Negative	Completed treatment	6
1311	M	<5	Urban	Dispensary	Community	New	New	Pulmonary	Yes	Home	Negative	Completed treatment	6
1312	F	5_9	Urban	Dispensary	Self	New	New	Pulmonary	Yes	Home	Negative	Completed treatment	6
1313	M	<5	Urban	Dispensary	Community	New	New	Pulmonary	Yes	Home	Negative	Completed treatment	6
1314	F	<5	Urban	HC	Self	New	New	Pulmonary	Yes	Home	Negative	Completed treatment	6
1315	F	<5	Urban	HC	Self	New	New	Pulmonary	Yes	Home	Negative	Completed treatment	6
1316	M	5_9	Urban	HC	Self	New	New	Pulmonary	Yes	Home	Negative	Completed treatment	6
1317	M	10_14	Urban	Dispensary	Community	New	New	Pulmonary	Yes	Home	Negative	Completed treatment	6
1318	M	5_9	Urban	Dispensary	Self	New	New	Pulmonary	Yes	Home	Positive	Completed treatment	6
1319	M	<5	Urban	Hospital	Self	New	New	Pulmonary	Yes	Home	Negative	Completed treatment	6
1320	F	<5	Urban	Hospital	Community	New	New	Pulmonary	Yes	Home	Negative	Completed treatment	6
1321	F	<5	Urban	Hospital	Self	New	New	Pulmonary	Yes	Home	Negative	Completed treatment	6
1322	F	<5	Urban	Hospital	Self	New	New	Pulmonary	Yes	Home	Negative	Completed treatment	6
1323	F	10_14	Urban	Dispensary	Others	New	New	Pulmonary	Yes	Home	Negative	Cured	6
1324	M	<5	Urban	Hospital	Self	New	New	Pulmonary	Yes	Home	Negative	Completed treatment	6
1325	M	10_14	Urban	Hospital	Self	Relapse	Retreatment	Pulmonary	Yes	Home	Negative	Completed treatment	6
1326	M	<5	Urban	Dispensary	Self	New	New	Pulmonary	Yes	Home	Negative	Completed treatment	6
1327	M	<5	Urban	Hospital	Others	New	New	Pulmonary	Yes	Home	Negative	Completed treatment	6
1328	M	<5	Urban	Dispensary	Others	New	New	Extra pulmonary	Yes	Home	Negative	Completed treatment	6
1329	M	10_14	Urban	Hospital	Self	New	New	Pulmonary	Yes	Home	Negative	Completed treatment	6
1330	M	<5	Urban	Hospital	Community	New	New	Pulmonary	Yes	Home	Negative	Completed treatment	6
1331	M	5_9	Urban	Dispensary	CTC	New	New	Pulmonary	Yes	Home	Positive	Completed treatment	6
1332	F	5_9	Urban	Dispensary	Self	New	New	Pulmonary	Yes	Home	Negative	Completed treatment	6
1333	F	<5	Urban	Dispensary	Self	New	New	Pulmonary	Yes	Home	Negative	Completed treatment	6
1334	F	<5	Urban	HC	Self	New	New	Pulmonary	Yes	Home	Negative	Completed treatment	6
1335	F	10_14	Urban	Dispensary	Self	New	New	Pulmonary	Yes	Home	Negative	Completed treatment	6
1336	M	<5	Urban	Hospital	Self	New	New	Pulmonary	Yes	Home	Negative	Completed treatment	6
1337	F	<5	Urban	Hospital	Self	New	New	Pulmonary	Yes	Home	Negative	Completed treatment	6
1338	F	<5	Urban	Hospital	Self	New	New	Pulmonary	Yes	Home	Negative	Completed treatment	6
1339	F	<5	Urban	Hospital	Self	New	New	Pulmonary	Yes	Home	Negative	Completed treatment	6
1340	M	<5	Urban	Hospital	Self	New	New	Pulmonary	Yes	Home	Negative	Completed treatment	6
1341	M	5_9	Urban	Hospital	Self	New	New	Pulmonary	Yes	Home	Negative	Completed treatment	6
1342	F	<5	Urban	Dispensary	Community	New	New	Pulmonary	Yes	Home	Negative	Completed treatment	6
1343	F	<5	Urban	Hospital	Self	New	New	Extra pulmonary	Yes	Home	Negative	Completed treatment	6
1344	M	<5	Urban	Hospital	Self	New	New	Pulmonary	Yes	Home	Negative	Completed treatment	6
1345	F	5_9	Urban	Hospital	Self	New	New	Extra pulmonary	Yes	Home	Negative	Completed treatment	6
1346	M	<5	Urban	Hospital	Self	New	New	Pulmonary	Yes	Home	Negative	Completed treatment	6
1347	F	<5	Urban	Hospital	Community	New	New	Pulmonary	Yes	Home	Negative	Completed treatment	6
1348	F	<5	Urban	Dispensary	Community	New	New	Pulmonary	Yes	Home	Negative	Completed treatment	6
1349	M	5_9	Urban	Dispensary	Self	New	New	Extra pulmonary	Yes	Home	Negative	Completed treatment	6
1350	F	10_14	Urban	Dispensary	Community	New	New	Pulmonary	Yes	Home	Negative	Cured	6
1351	M	5_9	Urban	Hospital	Self	New	New	Extra pulmonary	Yes	Home	Negative	Completed treatment	6
1352	F	5_9	Urban	Hospital	Self	New	New	Pulmonary	Yes	Home	Negative	Completed treatment	6
1353	M	10_14	Urban	Hospital	Self	New	New	Pulmonary	Yes	Home	Negative	Cured	6
1354	F	<5	Urban	Hospital	Self	New	New	Pulmonary	Yes	Home	Negative	Completed treatment	6
1355	M	<5	Urban	Hospital	Self	New	New	Extra pulmonary	Yes	Home	Negative	Completed treatment	6
1356	F	<5	Urban	Hospital	Community	New	New	Pulmonary	Yes	Home	Negative	Completed treatment	6
1357	M	5_9	Urban	Dispensary	Self	New	New	Pulmonary	Yes	Home	Positive	Cured	6
1358	M	<5	Urban	Hospital	Community	New	New	Pulmonary	Yes	Home	Negative	Completed treatment	6
1359	F	<5	Urban	Dispensary	Community	New	New	Pulmonary	Yes	Home	Negative	Cured	6
1360	M	<5	Urban	Dispensary	Self	New	New	Pulmonary	Yes	Home	Negative	Completed treatment	6
1361	M	10_14	Urban	Dispensary	Self	New	New	Pulmonary	Yes	Home	Negative	Died	0.107143
1362	M	5_9	Urban	Hospital	Self	New	New	Pulmonary	Yes	Home	Negative	Completed treatment	6
1363	F	<5	Urban	Hospital	Self	New	New	Pulmonary	Yes	Home	Negative	Completed treatment	6
1364	M	5_9	Urban	Hospital	CTC	New	New	Pulmonary	Yes	Home	Positive	Completed treatment	6
1365	M	<5	Urban	Hospital	Self	New	New	Pulmonary	Yes	Home	Negative	Completed treatment	6
1366	M	5_9	Urban	Dispensary	Community	New	New	Pulmonary	Yes	Home	Negative	Completed treatment	6
1367	M	<5	Urban	Dispensary	Self	New	New	Pulmonary	Yes	Home	Negative	Completed treatment	6
1368	M	10_14	Urban	Hospital	Self	New	New	Pulmonary	Yes	Home	Negative	Completed treatment	6
1369	F	<5	Urban	Dispensary	Self	New	New	Pulmonary	Yes	Home	Negative	Completed treatment	6
1370	F	5_9	Urban	Dispensary	Community	New	New	Pulmonary	Yes	Home	Negative	Cured	6
1371	F	<5	Urban	Dispensary	Self	New	New	Pulmonary	Yes	Home	Negative	Completed treatment	6
1372	F	<5	Urban	Dispensary	Self	New	New	Pulmonary	Yes	Home	Negative	Completed treatment	6
1373	M	5_9	Urban	Dispensary	Community	New	New	Pulmonary	Yes	Home	Positive	Died	2.28571
1374	F	<5	Urban	Dispensary	Self	New	New	Pulmonary	Yes	Facility	Negative	Completed treatment	6
1375	F	<5	Urban	Dispensary	Self	New	New	Pulmonary	Yes	Home	Negative	Completed treatment	6
1376	M	<5	Urban	Dispensary	Self	New	New	Pulmonary	Yes	Home	Negative	Completed treatment	6
1377	F	<5	Urban	Dispensary	Self	New	New	Pulmonary	Yes	Home	Negative	Completed treatment	6
1378	F	<5	Urban	Dispensary	Others	New	New	Pulmonary	Yes	Home	Negative	Completed treatment	6
1379	F	<5	Urban	Dispensary	Self	New	New	Pulmonary	Yes	Home	Negative	Completed treatment	6
1380	M	5_9	Urban	Dispensary	Self	New	New	Pulmonary	Yes	Home	Negative	Completed treatment	6
1381	M	5_9	Urban	Hospital	Self	New	New	Extra pulmonary	Yes	Home	Negative	Completed treatment	6
1382	M	10_14	Urban	Dispensary	Self	New	New	Pulmonary	Yes	Home	Negative	Completed treatment	6
1383	M	<5	Urban	HC	Community	New	New	Pulmonary	Yes	Home	Negative	Completed treatment	6
1384	F	5_9	Urban	HC	Self	New	New	Pulmonary	Yes	Home	Negative	Completed treatment	6
1385	F	5_9	Urban	HC	Community	New	New	Pulmonary	Yes	Home	Negative	Completed treatment	6
1386	M	<5	Urban	HC	Community	New	New	Pulmonary	Yes	Home	Negative	Completed treatment	6
1387	F	<5	Urban	HC	Community	New	New	Pulmonary	Yes	Home	Negative	Completed treatment	6
1388	M	5_9	Urban	HC	Self	New	New	Pulmonary	Yes	Home	Negative	Completed treatment	6
1389	M	<5	Urban	Dispensary	Self	New	New	Pulmonary	Yes	Home	Negative	Completed treatment	6
1390	M	<5	Urban	Dispensary	Self	New	New	Pulmonary	Yes	Home	Negative	Completed treatment	6
1391	M	<5	Urban	HC	Self	New	New	Pulmonary	Yes	Home	Negative	Completed treatment	6
1392	M	<5	Urban	HC	Self	New	New	Pulmonary	Yes	Home	Negative	Completed treatment	6
1393	F	<5	Urban	HC	Self	New	New	Pulmonary	Yes	Home	Negative	Completed treatment	6
1394	M	<5	Urban	HC	Self	New	New	Pulmonary	Yes	Home	Negative	Completed treatment	6
1395	M	<5	Urban	HC	Self	New	New	Pulmonary	Yes	Home	Negative	Completed treatment	6
1396	M	<5	Urban	HC	Self	New	New	Pulmonary	Yes	Home	Negative	Completed treatment	6
1397	F	<5	Urban	HC	Self	New	New	Pulmonary	Yes	Home	Negative	Completed treatment	6
1398	F	5_9	Urban	Dispensary	Community	New	New	Pulmonary	Yes	Home	Negative	Completed treatment	6
1399	M	<5	Urban	Dispensary	Community	New	New	Pulmonary	Yes	Home	Negative	Completed treatment	6
1400	F	10_14	Urban	Dispensary	Community	New	New	Pulmonary	Yes	Home	Negative	Completed treatment	6
1401	M	10_14	Urban	Dispensary	Self	New	New	Pulmonary	Yes	Home	Negative	Completed treatment	6
1402	M	<5	Urban	Dispensary	Self	New	New	Pulmonary	Yes	Home	Negative	Completed treatment	6
1403	M	<5	Urban	Dispensary	Self	New	New	Pulmonary	Yes	Home	Negative	Completed treatment	6
1404	M	<5	Urban	Dispensary	Self	New	New	Pulmonary	Yes	Home	Negative	Completed treatment	6
1405	F	<5	Urban	HC	Self	New	New	Pulmonary	Yes	Home	Negative	Completed treatment	6
1406	M	5_9	Urban	Dispensary	Others	New	New	Pulmonary	Yes	Home	Negative	Completed treatment	6
1407	M	<5	Urban	Dispensary	Self	New	New	Pulmonary	Yes	Home	Negative	Completed treatment	6
1408	M	<5	Urban	Dispensary	Community	New	New	Pulmonary	Yes	Home	Negative	Completed treatment	6
1409	M	<5	Urban	Dispensary	Community	New	New	Pulmonary	Yes	Home	Negative	Completed treatment	6
1410	M	<5	Urban	Dispensary	Self	New	New	Pulmonary	Yes	Home	Negative	Completed treatment	6
1411	F	<5	Urban	Dispensary	Self	New	New	Pulmonary	Yes	Home	Negative	Completed treatment	6
1412	M	10_14	Urban	Dispensary	Others	New	New	Extra pulmonary	Yes	Home	Negative	Completed treatment	6
1413	F	<5	Urban	HC	Self	New	New	Pulmonary	Yes	Home	Negative	Completed treatment	6
1414	F	5_9	Urban	Dispensary	Community	Relapse	Retreatment	Pulmonary	Yes	Facility	Positive	Cured	6
1415	F	5_9	Urban	Dispensary	Community	New	New	Pulmonary	Yes	Home	Negative	Completed treatment	6
1416	M	<5	Urban	Dispensary	Others	New	New	Pulmonary	Yes	Home	Negative	Completed treatment	6
1417	M	<5	Urban	Dispensary	Others	New	New	Pulmonary	Yes	Home	Negative	Completed treatment	6
1418	M	<5	Urban	Dispensary	Community	New	New	Pulmonary	Yes	Home	Negative	Completed treatment	6
1419	F	10_14	Urban	Dispensary	Others	New	New	Pulmonary	Yes	Home	Negative	Completed treatment	6
1420	M	10_14	Urban	HC	Self	New	New	Pulmonary	Yes	Home	Negative	Completed treatment	6
1421	M	<5	Urban	Dispensary	Self	New	New	Pulmonary	Yes	Home	Negative	Completed treatment	6
1422	F	<5	Urban	HC	Self	New	New	Pulmonary	Yes	Home	Negative	Completed treatment	6
1423	M	10_14	Urban	Dispensary	Community	New	New	Pulmonary	Yes	Home	Negative	Completed treatment	6
1424	F	<5	Urban	HC	Self	New	New	Pulmonary	Yes	Home	Negative	Completed treatment	6
1425	M	<5	Urban	HC	Self	New	New	Pulmonary	Yes	Home	Negative	Completed treatment	6
1426	M	<5	Urban	HC	Self	New	New	Pulmonary	Yes	Home	Negative	Completed treatment	6
1427	M	10_14	Urban	HC	Self	New	New	Pulmonary	Yes	Home	Negative	Cured	6
1428	M	<5	Urban	Dispensary	Self	New	New	Pulmonary	Yes	Home	Negative	Completed treatment	6
1429	M	10_14	Urban	Dispensary	CTC	New	New	Pulmonary	Yes	Home	Positive	Cured	6
1430	F	<5	Urban	Dispensary	CTC	New	New	Pulmonary	Yes	Home	Positive	Completed treatment	6
1431	M	10_14	Urban	Dispensary	Community	New	New	Pulmonary	Yes	Home	Positive	Completed treatment	6
1432	M	10_14	Urban	Dispensary	Community	New	New	Pulmonary	Yes	Home	Negative	Completed treatment	6
1433	M	<5	Urban	Hospital	Community	New	New	Extra pulmonary	Yes	Home	Negative	Completed treatment	6
1434	M	<5	Urban	Hospital	Self	New	New	Pulmonary	Yes	Home	Negative	Completed treatment	6
1435	M	<5	Urban	Hospital	Community	New	New	Pulmonary	Yes	Home	Negative	Completed treatment	6
1436	F	10_14	Urban	Dispensary	Community	New	New	Pulmonary	Yes	Home	Negative	Completed treatment	6
1437	F	10_14	Urban	Dispensary	Community	New	New	Pulmonary	Yes	Home	Negative	Completed treatment	6
1438	F	10_14	Urban	HC	Self	New	New	Pulmonary	Yes	Home	Negative	Completed treatment	6
1439	M	10_14	Urban	Dispensary	Self	New	New	Pulmonary	Yes	Facility	Negative	Completed treatment	6
1440	M	<5	Urban	Dispensary	Self	New	New	Pulmonary	Yes	Home	Negative	Completed treatment	6
1441	F	<5	Urban	Dispensary	Community	New	New	Pulmonary	Yes	Home	Negative	Completed treatment	6
1442	F	10_14	Urban	Dispensary	Self	New	New	Extra pulmonary	Yes	Home	Negative	Completed treatment	6
1443	M	5_9	Urban	Dispensary	Community	New	New	Pulmonary	Yes	Home	Negative	Completed treatment	6
1444	M	<5	Urban	Dispensary	Self	New	New	Pulmonary	Yes	Home	Negative	Completed treatment	6
1445	M	5_9	Urban	Dispensary	Self	New	New	Pulmonary	Yes	Home	Negative	Completed treatment	6
1446	F	10_14	Urban	Dispensary	Self	New	New	Pulmonary	Yes	Home	Negative	Completed treatment	6
1447	M	5_9	Urban	Dispensary	Self	New	New	Pulmonary	Yes	Home	Negative	Completed treatment	6
1448	M	<5	Urban	Hospital	Others	New	New	Extra pulmonary	Yes	Home	Negative	Completed treatment	6
1449	M	<5	Urban	Hospital	Self	New	New	Pulmonary	Yes	Home	Negative	Completed treatment	6
1450	M	<5	Urban	Hospital	Community	New	New	Pulmonary	Yes	Home	Negative	Completed treatment	6
1451	F	<5	Urban	Hospital	Community	New	New	Pulmonary	Yes	Home	Negative	Completed treatment	6
1452	F	<5	Urban	Hospital	Community	New	New	Pulmonary	Yes	Home	Negative	Completed treatment	6
1453	M	5_9	Urban	Hospital	Self	New	New	Extra pulmonary	Yes	Home	Negative	Completed treatment	6
1454	F	<5	Urban	Hospital	Community	New	New	Pulmonary	Yes	Home	Negative	Completed treatment	6
1455	M	10_14	Urban	Dispensary	Community	New	New	Pulmonary	Yes	Home	Negative	Cured	6
1456	M	10_14	Urban	Dispensary	Self	New	New	Pulmonary	Yes	Home	Negative	Completed treatment	6
1457	F	5_9	Urban	Dispensary	Community	New	New	Pulmonary	Yes	Home	Positive	Cured	6
1458	M	5_9	Urban	HC	Self	New	New	Pulmonary	Yes	Home	Negative	Completed treatment	6
1459	M	5_9	Urban	HC	Self	New	New	Pulmonary	Yes	Home	Negative	Completed treatment	6
1460	F	10_14	Urban	Dispensary	Self	New	New	Pulmonary	Yes	Home	Negative	Completed treatment	6
1461	M	<5	Urban	Dispensary	Community	New	New	Pulmonary	Yes	Home	Negative	Completed treatment	6
1462	M	<5	Urban	Dispensary	Others	Relapse	Retreatment	Pulmonary	Yes	Home	Negative	Completed treatment	6
1463	M	<5	Urban	Dispensary	Community	New	New	Pulmonary	Yes	Home	Negative	Completed treatment	6
1464	M	10_14	Urban	Dispensary	Self	New	New	Pulmonary	Yes	Home	Negative	Completed treatment	6
1465	F	5_9	Urban	Hospital	Self	New	New	Pulmonary	Yes	Home	Negative	Completed treatment	6
1466	M	<5	Urban	Hospital	Self	New	New	Pulmonary	Yes	Home	Negative	Completed treatment	6
1467	F	<5	Urban	Hospital	Self	New	New	Pulmonary	Yes	Home	Negative	Completed treatment	6
1468	M	<5	Urban	Hospital	Self	New	New	Pulmonary	Yes	Home	Positive	Completed treatment	6
1469	F	<5	Urban	Hospital	Self	New	New	Pulmonary	Yes	Home	Negative	Completed treatment	6
1470	F	5_9	Urban	HC	Community	New	New	Pulmonary	Yes	Home	Negative	Cured	6
1471	F	10_14	Urban	Hospital	CTC	New	New	Pulmonary	Yes	Home	Positive	Completed treatment	6
1472	M	<5	Urban	Hospital	Community	New	New	Pulmonary	Yes	Home	Negative	Completed treatment	6
1473	F	<5	Urban	Hospital	Self	New	New	Pulmonary	Yes	Home	Negative	Completed treatment	6
1474	M	<5	Urban	Dispensary	CTC	New	New	Pulmonary	Yes	Home	Positive	Completed treatment	6
1475	M	<5	Urban	Hospital	Self	New	New	Extra pulmonary	Yes	Home	Negative	Completed treatment	6
1476	F	5_9	Urban	Dispensary	Self	New	New	Pulmonary	Yes	Home	Negative	Completed treatment	6
1477	M	<5	Urban	Dispensary	Self	New	New	Pulmonary	Yes	Home	Negative	Completed treatment	6
1478	F	<5	Urban	Dispensary	Self	New	New	Pulmonary	Yes	Home	Negative	Completed treatment	6
1479	M	<5	Urban	Dispensary	Self	New	New	Pulmonary	Yes	Home	Negative	Completed treatment	6
1480	M	<5	Urban	Dispensary	Self	New	New	Pulmonary	Yes	Home	Negative	Completed treatment	6
1481	F	<5	Urban	Dispensary	Self	New	New	Pulmonary	Yes	Home	Negative	Completed treatment	6
1482	M	5_9	Urban	Dispensary	Self	New	New	Extra pulmonary	Yes	Home	Negative	Cured	6
1483	F	10_14	Urban	HC	Self	New	New	Pulmonary	Yes	Home	Negative	Cured	6
1484	F	5_9	Urban	HC	Community	New	New	Pulmonary	Yes	Home	Negative	Cured	6
1485	F	<5	Urban	Dispensary	Community	New	New	Pulmonary	Yes	Home	Negative	Completed treatment	6
1486	F	10_14	Urban	Hospital	Self	New	New	Pulmonary	Yes	Home	Positive	Completed treatment	6
1487	M	<5	Urban	HC	Others	New	New	Pulmonary	Yes	Home	Negative	Completed treatment	6
1488	F	<5	Urban	HC	Self	New	New	Pulmonary	Yes	Home	Negative	Completed treatment	6
1489	F	5_9	Urban	Dispensary	Self	Relapse	Retreatment	Extra pulmonary	Yes	Home	Positive	Completed treatment	6
1490	F	<5	Urban	Dispensary	Others	New	New	Pulmonary	Yes	Home	Negative	Completed treatment	6
1491	F	5_9	Urban	HC	Self	New	New	Pulmonary	Yes	Home	Negative	Cured	6
1492	F	<5	Urban	Dispensary	Self	New	New	Pulmonary	Yes	Home	Negative	Completed treatment	6
1493	F	<5	Urban	Dispensary	Community	New	New	Pulmonary	Yes	Home	Negative	Completed treatment	6
1494	M	<5	Urban	Dispensary	Community	New	New	Pulmonary	Yes	Home	Negative	Completed treatment	6
1495	M	10_14	Urban	Hospital	Self	New	New	Extra pulmonary	Yes	Home	Negative	Completed treatment	6
1496	F	10_14	Urban	Hospital	Self	New	New	Pulmonary	Yes	Home	Negative	Cured	6
1497	F	5_9	Urban	Hospital	Community	New	New	Pulmonary	Yes	Home	Negative	Completed treatment	6
1498	F	<5	Urban	Hospital	Others	New	New	Pulmonary	Yes	Home	Negative	Died	0.357143
1499	M	5_9	Urban	Dispensary	Self	New	New	Extra pulmonary	Yes	Home	Negative	Completed treatment	6
1500	M	5_9	Urban	HC	Self	New	New	Extra pulmonary	Yes	Home	Negative	Completed treatment	6
1501	M	10_14	Urban	Dispensary	Community	New	New	Pulmonary	Yes	Home	Negative	Completed treatment	6
1502	M	5_9	Urban	Dispensary	Community	New	New	Pulmonary	Yes	Home	Negative	Completed treatment	6
1503	M	<5	Urban	Hospital	Others	New	New	Pulmonary	Yes	Home	Positive	Died	0.178571
1504	M	5_9	Urban	Dispensary	Community	New	New	Pulmonary	Yes	Home	Negative	Completed treatment	6
1505	M	<5	Urban	Dispensary	Self	New	New	Pulmonary	Yes	Home	Negative	Completed treatment	6
1506	F	5_9	Urban	Hospital	Community	New	New	Pulmonary	Yes	Home	Negative	Cured	6
1507	F	<5	Urban	Hospital	Self	New	New	Extra pulmonary	Yes	Home	Negative	Completed treatment	6
1508	F	<5	Urban	Dispensary	Community	New	New	Pulmonary	Yes	Home	Negative	Completed treatment	6
1509	M	<5	Urban	Hospital	Self	New	New	Pulmonary	Yes	Home	Negative	Completed treatment	6
1510	M	<5	Urban	Hospital	Self	New	New	Pulmonary	Yes	Home	Negative	Completed treatment	6
1511	M	5_9	Urban	Dispensary	Community	New	New	Extra pulmonary	Yes	Home	Negative	Completed treatment	6
1512	M	<5	Urban	Hospital	Community	New	New	Pulmonary	Yes	Home	Negative	Completed treatment	6
1513	F	5_9	Urban	HC	Community	New	New	Pulmonary	Yes	Home	Negative	Completed treatment	6
1514	M	<5	Urban	HC	Community	New	New	Pulmonary	Yes	Home	Negative	Completed treatment	6
1515	M	5_9	Urban	Hospital	Community	New	New	Pulmonary	Yes	Home	Negative	Completed treatment	6
1516	M	<5	Urban	Hospital	Community	New	New	Pulmonary	Yes	Home	Negative	Completed treatment	6
1517	F	<5	Urban	Dispensary	Self	New	New	Pulmonary	Yes	Home	Negative	Completed treatment	6
1518	F	<5	Urban	Dispensary	Community	New	New	Pulmonary	Yes	Home	Negative	Completed treatment	6
1519	F	5_9	Urban	Dispensary	Self	New	New	Extra pulmonary	Yes	Home	Negative	Completed treatment	6
1520	F	<5	Urban	HC	Self	New	New	Pulmonary	Yes	Home	Positive	Completed treatment	6
1521	F	10_14	Urban	HC	Self	New	New	Pulmonary	Yes	Home	Negative	Completed treatment	6
1522	M	<5	Urban	Hospital	Community	New	New	Pulmonary	Yes	Home	Positive	Completed treatment	6
1523	M	5_9	Urban	Dispensary	Community	New	New	Pulmonary	Yes	Home	Negative	Completed treatment	6
1524	M	<5	Urban	HC	Community	New	New	Pulmonary	Yes	Home	Negative	Completed treatment	6
1525	F	<5	Urban	Dispensary	Community	New	New	Pulmonary	Yes	Home	Negative	Completed treatment	6
1526	F	10_14	Urban	HC	Community	New	New	Pulmonary	Yes	Home	Negative	Completed treatment	6
1527	M	5_9	Urban	Dispensary	Community	New	New	Pulmonary	Yes	Home	Negative	Completed treatment	6
1528	F	5_9	Urban	Hospital	Community	New	New	Pulmonary	Yes	Home	Negative	Completed treatment	6
1529	M	5_9	Urban	Hospital	Community	New	New	Pulmonary	Yes	Home	Negative	Completed treatment	6
1530	F	<5	Urban	Hospital	Community	New	New	Pulmonary	Yes	Home	Negative	Completed treatment	6
1531	F	10_14	Urban	Hospital	CTC	New	New	Pulmonary	Yes	Home	Positive	Cured	6
1532	M	5_9	Urban	Hospital	Community	New	New	Extra pulmonary	Yes	Home	Negative	Completed treatment	6
1533	F	<5	Urban	Hospital	Self	New	New	Pulmonary	Yes	Home	Negative	Completed treatment	6
1534	F	10_14	Urban	Hospital	Self	New	New	Pulmonary	Yes	Home	Negative	Cured	6
1535	M	<5	Urban	Dispensary	Community	New	New	Pulmonary	Yes	Home	Negative	Cured	6
1536	M	10_14	Urban	Dispensary	Self	New	New	Pulmonary	Yes	Home	Negative	Completed treatment	6
1537	F	<5	Urban	Hospital	Self	New	New	Pulmonary	Yes	Home	Negative	Completed treatment	6
1538	M	<5	Urban	Hospital	Self	New	New	Pulmonary	Yes	Home	Negative	Completed treatment	6
1539	M	<5	Urban	Hospital	Self	New	New	Pulmonary	Yes	Home	Negative	Completed treatment	6
1540	M	<5	Urban	Dispensary	Others	New	New	Pulmonary	Yes	Home	Negative	Completed treatment	6
1541	F	10_14	Urban	Dispensary	Self	New	New	Pulmonary	Yes	Home	Negative	Completed treatment	6
1542	M	5_9	Urban	HC	Self	New	New	Extra pulmonary	Yes	Home	Negative	Completed treatment	6
1543	F	5_9	Urban	Dispensary	Self	New	New	Pulmonary	Yes	Home	Negative	Completed treatment	6
1544	M	<5	Urban	Dispensary	Community	New	New	Pulmonary	Yes	Home	Negative	Completed treatment	6
1545	M	<5	Urban	HC	Self	New	New	Pulmonary	Yes	Home	Negative	Completed treatment	6
1546	M	<5	Urban	HC	Self	New	New	Pulmonary	Yes	Home	Negative	Completed treatment	6
1547	F	5_9	Urban	HC	Others	New	New	Pulmonary	Yes	Home	Positive	Cured	6
1548	M	<5	Urban	Dispensary	Self	New	New	Pulmonary	Yes	Home	Negative	Completed treatment	6
1549	M	<5	Urban	Hospital	Others	New	New	Extra pulmonary	Yes	Home	Negative	Completed treatment	6
1550	F	5_9	Urban	Dispensary	Self	New	New	Pulmonary	Yes	Home	Negative	Completed treatment	6
1551	F	10_14	Urban	Hospital	Self	New	New	Extra pulmonary	Yes	Home	Negative	Completed treatment	6
1552	M	10_14	Urban	Hospital	Self	New	New	Pulmonary	Yes	Home	Positive	Completed treatment	6
1553	F	<5	Urban	Dispensary	Self	New	New	Pulmonary	Yes	Home	Negative	Completed treatment	6
1554	M	10_14	Urban	Dispensary	Self	New	New	Pulmonary	Yes	Home	Negative	Cured	6
1555	M	<5	Urban	Hospital	Self	New	New	Pulmonary	Yes	Home	Negative	Completed treatment	6
1556	M	<5	Urban	HC	Community	New	New	Pulmonary	Yes	Home	Negative	Completed treatment	6
1557	M	<5	Urban	HC	Community	New	New	Pulmonary	Yes	Home	Negative	Completed treatment	6
1558	M	<5	Urban	HC	Community	New	New	Pulmonary	Yes	Home	Negative	Completed treatment	6
1559	M	<5	Urban	HC	Community	New	New	Pulmonary	Yes	Home	Negative	Completed treatment	6
1560	M	<5	Urban	Dispensary	Community	New	New	Pulmonary	Yes	Home	Negative	Completed treatment	6
1561	F	<5	Urban	Dispensary	Self	New	New	Pulmonary	Yes	Home	Negative	Completed treatment	6
1562	M	<5	Urban	Dispensary	Self	New	New	Extra pulmonary	Yes	Home	Negative	Completed treatment	6
1563	F	5_9	Urban	Dispensary	Community	New	New	Pulmonary	Yes	Home	Negative	Completed treatment	6
1564	M	<5	Urban	Dispensary	Self	New	New	Pulmonary	Yes	Home	Positive	Completed treatment	6
1565	F	5_9	Urban	Dispensary	Community	New	New	Pulmonary	Yes	Home	Positive	Cured	6
1566	M	<5	Urban	Dispensary	Community	New	New	Pulmonary	Yes	Home	Negative	Completed treatment	6
1567	M	5_9	Urban	Hospital	Self	New	New	Extra pulmonary	Yes	Home	Negative	Completed treatment	6
1568	M	5_9	Urban	Hospital	Community	New	New	Pulmonary	Yes	Home	Negative	Completed treatment	6
1569	F	10_14	Urban	Dispensary	Community	New	New	Pulmonary	Yes	Home	Negative	Completed treatment	6
1570	M	<5	Urban	Dispensary	Community	New	New	Pulmonary	Yes	Home	Negative	Completed treatment	6
1571	M	<5	Urban	Dispensary	Self	New	New	Pulmonary	Yes	Home	Negative	Completed treatment	6
1572	M	5_9	Urban	HC	Self	New	New	Pulmonary	Yes	Home	Negative	Completed treatment	6
1573	M	<5	Urban	HC	Self	New	New	Pulmonary	Yes	Home	Negative	Completed treatment	6
1574	M	<5	Urban	HC	Self	New	New	Pulmonary	Yes	Home	Negative	Completed treatment	6
1575	M	<5	Urban	HC	Self	New	New	Extra pulmonary	Yes	Home	Negative	Completed treatment	6
1576	F	<5	Urban	HC	Community	New	New	Pulmonary	Yes	Home	Negative	Completed treatment	6
1577	F	5_9	Urban	Dispensary	Self	New	New	Pulmonary	Yes	Home	Negative	Completed treatment	6
1578	F	<5	Urban	Dispensary	Self	New	New	Pulmonary	Yes	Home	Negative	Completed treatment	6
1579	F	<5	Urban	HC	Self	New	New	Pulmonary	Yes	Home	Negative	Completed treatment	6
1580	M	<5	Urban	Hospital	Community	New	New	Pulmonary	Yes	Home	Negative	Completed treatment	6
1581	M	5_9	Urban	Hospital	Community	New	New	Pulmonary	Yes	Home	Negative	Cured	6
1582	M	<5	Urban	Hospital	Self	New	New	Pulmonary	Yes	Home	Negative	Completed treatment	6
1583	M	<5	Urban	Hospital	Community	New	New	Pulmonary	Yes	Home	Negative	Completed treatment	6
1584	M	<5	Urban	Hospital	Self	New	New	Extra pulmonary	Yes	Home	Negative	Completed treatment	6
1585	M	<5	Urban	Hospital	Self	New	New	Pulmonary	Yes	Home	Negative	Completed treatment	6
1586	F	<5	Urban	Hospital	Self	New	New	Pulmonary	Yes	Home	Negative	Completed treatment	6
1587	M	<5	Urban	Hospital	Self	New	New	Pulmonary	Yes	Home	Negative	Completed treatment	6
1588	F	5_9	Urban	Hospital	Self	New	New	Pulmonary	Yes	Home	Negative	Completed treatment	6
1589	F	10_14	Urban	Hospital	Self	New	New	Pulmonary	Yes	Home	Negative	Cured	6
1590	M	5_9	Urban	Hospital	Community	New	New	Pulmonary	Yes	Home	Negative	Cured	6
1591	M	<5	Urban	Hospital	Self	New	New	Pulmonary	Yes	Home	Negative	Completed treatment	6
1592	F	5_9	Urban	Dispensary	Self	New	New	Pulmonary	Yes	Home	Negative	Cured	6
1593	F	<5	Urban	Hospital	Community	New	New	Pulmonary	Yes	Home	Negative	Completed treatment	6
1594	M	<5	Urban	Hospital	Community	New	New	Pulmonary	Yes	Home	Negative	Completed treatment	6
1595	F	<5	Urban	Hospital	Community	New	New	Pulmonary	Yes	Home	Negative	Completed treatment	6
1596	F	<5	Urban	Hospital	Community	Relapse	Retreatment	Pulmonary	Yes	Home	Negative	Completed treatment	6
1597	F	<5	Urban	Hospital	Self	New	New	Pulmonary	Yes	Home	Negative	Completed treatment	6
1598	M	5_9	Urban	Hospital	Self	New	New	Pulmonary	Yes	Home	Negative	Completed treatment	6
1599	M	<5	Urban	Hospital	Self	New	New	Pulmonary	Yes	Home	Negative	Completed treatment	6
1600	F	<5	Urban	Hospital	Self	New	New	Pulmonary	Yes	Home	Negative	Completed treatment	6
1601	M	5_9	Urban	Hospital	Community	New	New	Pulmonary	Yes	Home	Negative	Completed treatment	6
1602	M	10_14	Urban	Dispensary	Community	New	New	Pulmonary	Yes	Home	Negative	Cured	6
1603	F	<5	Urban	Dispensary	Self	New	New	Pulmonary	Yes	Home	Negative	Completed treatment	6
1604	M	<5	Urban	HC	Community	New	New	Pulmonary	Yes	Home	Negative	Completed treatment	6
1605	F	<5	Urban	HC	Community	New	New	Pulmonary	Yes	Home	Negative	Completed treatment	6
1606	M	<5	Urban	Hospital	Community	New	New	Pulmonary	Yes	Home	Negative	Completed treatment	6
1607	M	<5	Urban	Hospital	Self	New	New	Pulmonary	Yes	Home	Negative	Completed treatment	6
1608	M	<5	Urban	Hospital	Community	New	New	Pulmonary	Yes	Home	Negative	Completed treatment	6
1609	M	<5	Urban	Hospital	Self	New	New	Pulmonary	Yes	Home	Negative	Completed treatment	6
1610	F	10_14	Urban	Hospital	Self	New	New	Pulmonary	Yes	Home	Negative	Cured	6
1611	M	<5	Urban	Hospital	Community	New	New	Pulmonary	Yes	Home	Negative	Completed treatment	6
1612	F	<5	Urban	Hospital	Self	New	New	Pulmonary	Yes	Home	Negative	Completed treatment	6
1613	M	<5	Urban	Hospital	Community	New	New	Pulmonary	Yes	Home	Negative	Completed treatment	6
1614	M	<5	Urban	Hospital	Others	New	New	Pulmonary	Yes	Home	Negative	Completed treatment	6
1615	M	<5	Urban	Hospital	Self	New	New	Pulmonary	Yes	Home	Negative	Completed treatment	6
1616	F	10_14	Urban	Hospital	Community	New	New	Pulmonary	Yes	Home	Negative	Cured	6
1617	M	<5	Urban	HC	Self	New	New	Pulmonary	Yes	Home	Negative	Completed treatment	6
1618	F	<5	Urban	Hospital	Self	New	New	Pulmonary	Yes	Home	Negative	Completed treatment	6
1619	F	<5	Urban	Dispensary	Self	New	New	Pulmonary	Yes	Home	Negative	Completed treatment	6
1620	M	10_14	Urban	Dispensary	Community	New	New	Pulmonary	Yes	Home	Negative	Completed treatment	6
1621	M	<5	Urban	Dispensary	Self	Relapse	Retreatment	Pulmonary	Yes	Home	Negative	Completed treatment	6
1622	M	<5	Urban	Dispensary	Self	New	New	Pulmonary	Yes	Home	Negative	Completed treatment	6
1623	M	<5	Urban	Dispensary	Self	New	New	Pulmonary	Yes	Home	Negative	Completed treatment	6
1624	F	<5	Urban	Hospital	Self	New	New	Pulmonary	Yes	Home	Negative	Completed treatment	6
1625	M	<5	Urban	HC	Self	New	New	Pulmonary	Yes	Home	Negative	Completed treatment	6
1626	M	<5	Urban	Hospital	Self	New	New	Pulmonary	Yes	Home	Negative	Completed treatment	6
1627	F	<5	Urban	Hospital	Self	New	New	Pulmonary	Yes	Home	Negative	Completed treatment	6
1628	M	<5	Urban	Hospital	Community	New	New	Pulmonary	Yes	Home	Negative	Completed treatment	6
1629	M	<5	Urban	Dispensary	Self	New	New	Pulmonary	Yes	Home	Negative	Completed treatment	6
1630	F	<5	Urban	Hospital	Self	New	New	Pulmonary	Yes	Home	Negative	Completed treatment	6
1631	M	5_9	Urban	Hospital	CTC	New	New	Pulmonary	Yes	Home	Positive	Completed treatment	6
1632	M	<5	Urban	Dispensary	Self	New	New	Pulmonary	Yes	Home	Negative	Completed treatment	6
1633	F	<5	Urban	Hospital	Community	New	New	Pulmonary	Yes	Home	Negative	Completed treatment	6
1634	F	10_14	Urban	Hospital	Community	New	New	Pulmonary	Yes	Home	Negative	Cured	6
1635	F	<5	Urban	Dispensary	Others	New	New	Pulmonary	Yes	Home	Negative	Completed treatment	6
1636	F	<5	Urban	Dispensary	Community	New	New	Pulmonary	Yes	Home	Negative	Completed treatment	6
1637	F	<5	Urban	Dispensary	Others	New	New	Pulmonary	Yes	Home	Negative	Completed treatment	6
1638	M	<5	Urban	Dispensary	Others	New	New	Pulmonary	Yes	Home	Negative	Completed treatment	6
1639	M	<5	Urban	Hospital	Self	New	New	Pulmonary	Yes	Home	Negative	Died	2.14286
1640	M	10_14	Urban	Hospital	Community	New	New	Pulmonary	Yes	Home	Negative	Completed treatment	6
1641	F	10_14	Urban	Hospital	Community	New	New	Pulmonary	Yes	Home	Negative	Completed treatment	6
1642	M	5_9	Urban	Hospital	Community	New	New	Pulmonary	Yes	Home	Negative	Completed treatment	6
1643	M	<5	Urban	Hospital	Self	New	New	Pulmonary	Yes	Home	Negative	Completed treatment	6
1644	M	10_14	Urban	Hospital	Community	New	New	Pulmonary	Yes	Home	Negative	Cured	6
1645	M	<5	Urban	Dispensary	Others	New	New	Pulmonary	Yes	Home	Negative	Completed treatment	6
1646	M	<5	Urban	Dispensary	Community	New	New	Pulmonary	Yes	Home	Negative	Completed treatment	6
1647	M	<5	Urban	Hospital	Community	New	New	Pulmonary	Yes	Home	Negative	Cured	6
1648	F	<5	Urban	Hospital	Community	New	New	Pulmonary	Yes	Home	Negative	Completed treatment	6
1649	F	10_14	Urban	HC	Self	New	New	Pulmonary	Yes	Home	Negative	Completed treatment	6
1650	M	<5	Urban	HC	Self	New	New	Pulmonary	Yes	Home	Negative	Completed treatment	6
1651	M	<5	Urban	Dispensary	Community	New	New	Pulmonary	Yes	Home	Negative	Completed treatment	6
1652	F	10_14	Urban	Hospital	Community	New	New	Pulmonary	Yes	Home	Negative	Completed treatment	6
1653	M	10_14	Urban	Hospital	Community	New	New	Pulmonary	Yes	Home	Negative	Completed treatment	6
1654	M	<5	Urban	Hospital	Self	New	New	Pulmonary	Yes	Home	Negative	Cured	6
1655	M	5_9	Urban	Hospital	Self	New	New	Pulmonary	Yes	Home	Negative	Completed treatment	6
1656	F	<5	Urban	HC	Self	New	New	Pulmonary	Yes	Home	Negative	Completed treatment	6
1657	M	<5	Urban	HC	Self	New	New	Pulmonary	Yes	Home	Negative	Completed treatment	6
1658	M	5_9	Urban	HC	Self	New	New	Pulmonary	Yes	Home	Negative	Completed treatment	6
1659	M	<5	Urban	HC	Self	New	New	Pulmonary	Yes	Home	Negative	Completed treatment	6
1660	F	<5	Urban	HC	Self	New	New	Pulmonary	Yes	Home	Negative	Lost to follow-up	0.25
1661	F	<5	Urban	HC	CTC	New	New	Pulmonary	Yes	Home	Positive	Lost to follow-up	4.28571
1662	M	10_14	Urban	Hospital	Community	New	New	Pulmonary	Yes	Home	Negative	Completed treatment	6
1663	F	<5	Urban	Hospital	Community	New	New	Pulmonary	Yes	Home	Positive	Completed treatment	6
1664	M	5_9	Urban	Hospital	Self	New	New	Pulmonary	Yes	Home	Negative	Completed treatment	6
1665	M	5_9	Urban	Hospital	Community	New	New	Pulmonary	Yes	Home	Negative	Completed treatment	6
1666	M	5_9	Urban	Hospital	Community	New	New	Pulmonary	Yes	Home	Negative	Cured	6
1667	F	10_14	Urban	Hospital	Self	New	New	Pulmonary	Yes	Home	Negative	Completed treatment	6
1668	M	<5	Urban	Hospital	Community	New	New	Pulmonary	Yes	Home	Negative	Completed treatment	6
1669	M	<5	Urban	Dispensary	Self	New	New	Pulmonary	Yes	Home	Negative	Completed treatment	6
1670	F	<5	Urban	Hospital	Others	New	New	Pulmonary	Yes	Home	Negative	Completed treatment	6
1671	M	<5	Urban	Dispensary	Others	New	New	Pulmonary	Yes	Home	Negative	Completed treatment	6
1672	F	<5	Urban	Dispensary	Community	New	New	Pulmonary	Yes	Home	Negative	Completed treatment	6
1673	F	<5	Urban	Dispensary	Self	New	New	Pulmonary	Yes	Home	Negative	Completed treatment	6
1674	F	<5	Urban	Dispensary	Community	New	New	Pulmonary	Yes	Home	Negative	Completed treatment	6
1675	M	<5	Urban	Dispensary	Others	New	New	Pulmonary	Yes	Home	Negative	Completed treatment	6
1676	M	<5	Urban	HC	Self	New	New	Pulmonary	Yes	Home	Negative	Completed treatment	6
1677	M	<5	Urban	HC	Self	New	New	Pulmonary	Yes	Home	Negative	Completed treatment	6
1678	M	5_9	Urban	Hospital	Community	New	New	Pulmonary	Yes	Home	Negative	Completed treatment	6
1679	F	<5	Urban	Hospital	Community	New	New	Pulmonary	Yes	Home	Negative	Completed treatment	6
1680	F	<5	Urban	Hospital	Community	New	New	Pulmonary	Yes	Home	Negative	Completed treatment	6
1681	M	<5	Urban	Hospital	Community	New	New	Pulmonary	Yes	Home	Negative	Completed treatment	6
1682	F	<5	Urban	Hospital	Self	New	New	Pulmonary	Yes	Home	Negative	Completed treatment	6
1683	F	5_9	Urban	Hospital	Others	New	New	Pulmonary	Yes	Home	Negative	Completed treatment	6
1684	M	5_9	Urban	Hospital	Others	New	New	Pulmonary	Yes	Home	Positive	Completed treatment	6
1685	M	10_14	Urban	Hospital	Self	New	New	Pulmonary	Yes	Home	Negative	Completed treatment	6
1686	F	10_14	Urban	Hospital	Self	New	New	Pulmonary	Yes	Home	Negative	Completed treatment	6
1687	M	5_9	Urban	Hospital	Community	New	New	Pulmonary	Yes	Home	Negative	Completed treatment	6
1688	F	5_9	Urban	Hospital	Self	New	New	Pulmonary	Yes	Home	Negative	Completed treatment	6
1689	F	<5	Urban	Hospital	Community	New	New	Pulmonary	Yes	Home	Negative	Completed treatment	6
1690	M	5_9	Urban	Hospital	Community	New	New	Pulmonary	Yes	Home	Negative	Cured	6
1691	M	<5	Urban	Hospital	Others	New	New	Extra pulmonary	Yes	Home	Negative	Completed treatment	6
1692	M	<5	Urban	Dispensary	Self	New	New	Pulmonary	Yes	Home	Negative	Completed treatment	6
1693	F	<5	Urban	Dispensary	Others	New	New	Pulmonary	Yes	Home	Negative	Lost to follow-up	0.25
1694	F	<5	Urban	Dispensary	Self	New	New	Pulmonary	Yes	Home	Negative	Completed treatment	6
1695	M	<5	Urban	Dispensary	Others	New	New	Pulmonary	Yes	Home	Negative	Completed treatment	6
1696	F	<5	Urban	HC	Self	New	New	Pulmonary	Yes	Home	Negative	Cured	6
1697	F	10_14	Urban	Hospital	Self	New	New	Pulmonary	Yes	Home	Negative	Cured	6
1698	F	10_14	Urban	Hospital	Self	New	New	Pulmonary	Yes	Home	Positive	Cured	6
1699	M	<5	Urban	HC	Self	New	New	Pulmonary	Yes	Home	Negative	Lost to follow-up	1.25
1700	F	<5	Urban	HC	Self	New	New	Pulmonary	Yes	Home	Negative	Completed treatment	6
1701	F	<5	Urban	HC	Community	New	New	Pulmonary	Yes	Home	Negative	Completed treatment	6
1702	M	10_14	Urban	Hospital	Self	New	New	Extra pulmonary	Yes	Home	Negative	Completed treatment	6
1703	F	<5	Urban	Dispensary	Community	New	New	Pulmonary	Yes	Home	Negative	Completed treatment	6
1704	M	<5	Urban	Dispensary	Community	New	New	Pulmonary	Yes	Home	Negative	Completed treatment	6
1705	M	<5	Urban	HC	Self	New	New	Pulmonary	Yes	Home	Negative	Completed treatment	6
1706	F	<5	Urban	HC	Self	New	New	Pulmonary	Yes	Home	Negative	Completed treatment	6
1707	F	<5	Urban	HC	Self	New	New	Pulmonary	Yes	Home	Negative	Completed treatment	6
1708	F	5_9	Urban	Hospital	Self	New	New	Pulmonary	Yes	Home	Negative	Completed treatment	6
1709	F	<5	Urban	Hospital	CTC	New	New	Pulmonary	Yes	Home	Positive	Cured	6
1710	F	<5	Urban	Hospital	Self	New	New	Pulmonary	Yes	Home	Negative	Completed treatment	6
1711	F	5_9	Urban	Hospital	Self	New	New	Pulmonary	Yes	Home	Negative	Completed treatment	6
1712	F	<5	Urban	Hospital	Self	New	New	Pulmonary	Yes	Home	Positive	Completed treatment	6
1713	M	<5	Urban	Hospital	Self	New	New	Pulmonary	Yes	Home	Negative	Completed treatment	6
1714	M	10_14	Urban	Hospital	Self	New	New	Pulmonary	Yes	Home	Negative	Completed treatment	6
1715	M	5_9	Urban	Hospital	Community	New	New	Pulmonary	Yes	Home	Negative	Completed treatment	6
1716	F	<5	Urban	Hospital	Community	New	New	Pulmonary	Yes	Home	Negative	Completed treatment	6
1717	M	5_9	Urban	Hospital	CTC	New	New	Pulmonary	Yes	Home	Positive	Completed treatment	6
1718	M	10_14	Urban	Hospital	Self	New	New	Pulmonary	Yes	Home	Negative	Cured	6
1719	F	<5	Urban	Hospital	Community	New	New	Pulmonary	Yes	Home	Negative	Completed treatment	6
1720	M	<5	Urban	HC	Self	New	New	Pulmonary	Yes	Home	Negative	Completed treatment	6
1721	F	<5	Urban	HC	Community	New	New	Pulmonary	Yes	Home	Negative	Completed treatment	6
1722	M	<5	Urban	HC	Community	New	New	Extra pulmonary	Yes	Home	Negative	Completed treatment	6
1723	M	5_9	Urban	HC	Community	New	New	Pulmonary	Yes	Home	Negative	Completed treatment	6
1724	M	<5	Urban	HC	Others	New	New	Pulmonary	Yes	Home	Negative	Died	0.964286
1725	M	<5	Urban	Dispensary	Community	New	New	Pulmonary	Yes	Home	Negative	Completed treatment	6
1726	M	5_9	Urban	HC	Self	New	New	Pulmonary	Yes	Home	Negative	Completed treatment	6
1727	M	<5	Urban	HC	Self	New	New	Pulmonary	Yes	Home	Negative	Completed treatment	6
1728	M	<5	Urban	Dispensary	Others	New	New	Pulmonary	Yes	Home	Negative	Completed treatment	6
1729	F	<5	Urban	Hospital	Self	New	New	Extra pulmonary	Yes	Home	Negative	Completed treatment	6
1730	M	5_9	Urban	Hospital	Self	New	New	Pulmonary	Yes	Home	Negative	Completed treatment	6
1731	F	10_14	Urban	Hospital	Others	New	New	Extra pulmonary	Yes	Home	Positive	Completed treatment	6
1732	F	<5	Urban	Dispensary	Self	New	New	Pulmonary	Yes	Home	Negative	Cured	6
1733	F	10_14	Urban	Hospital	Community	New	New	Pulmonary	Yes	Home	Negative	Cured	6
1734	M	<5	Urban	Hospital	Community	New	New	Pulmonary	Yes	Home	Negative	Completed treatment	6
1735	M	5_9	Urban	Hospital	Community	New	New	Pulmonary	Yes	Home	Negative	Completed treatment	6
1736	F	10_14	Urban	Hospital	Community	New	New	Pulmonary	Yes	Home	Negative	Completed treatment	6
1737	F	<5	Urban	Hospital	Self	New	New	Pulmonary	Yes	Home	Negative	Completed treatment	6
1738	F	10_14	Urban	Hospital	CTC	New	New	Pulmonary	Yes	Home	Positive	Completed treatment	6
1739	M	5_9	Urban	Hospital	Community	New	New	Pulmonary	Yes	Home	Negative	Completed treatment	6
1740	M	<5	Urban	Hospital	Self	New	New	Pulmonary	Yes	Home	Negative	Completed treatment	6
1741	M	5_9	Urban	Hospital	Community	New	New	Pulmonary	Yes	Home	Negative	Completed treatment	6
1742	F	<5	Urban	Hospital	Self	New	New	Pulmonary	Yes	Home	Negative	Completed treatment	6
1743	F	<5	Urban	Hospital	Community	New	New	Pulmonary	Yes	Home	Negative	Completed treatment	6
1744	M	10_14	Urban	Hospital	Self	New	New	Pulmonary	Yes	Home	Negative	Completed treatment	6
1745	M	<5	Urban	Hospital	Community	New	New	Pulmonary	Yes	Home	Negative	Completed treatment	6
1746	M	<5	Urban	Hospital	Community	New	New	Pulmonary	Yes	Home	Negative	Completed treatment	6
1747	M	10_14	Urban	Hospital	Self	New	New	Pulmonary	Yes	Home	Negative	Completed treatment	6
1748	F	<5	Urban	Hospital	Self	New	New	Pulmonary	Yes	Home	Negative	Completed treatment	6
1749	M	10_14	Urban	Hospital	Self	New	New	Pulmonary	Yes	Home	Negative	Completed treatment	6
1750	M	5_9	Urban	Hospital	Self	New	New	Pulmonary	Yes	Home	Negative	Completed treatment	6
1751	F	<5	Urban	HC	Community	New	New	Pulmonary	Yes	Home	Negative	Completed treatment	6
1752	M	<5	Urban	Dispensary	Others	New	New	Pulmonary	Yes	Home	Negative	Completed treatment	6
1753	M	5_9	Urban	Dispensary	Self	New	New	Pulmonary	Yes	Home	Positive	Cured	6
1754	F	<5	Urban	Dispensary	Self	New	New	Pulmonary	Yes	Home	Negative	Completed treatment	6
1755	M	<5	Urban	Dispensary	Community	New	New	Pulmonary	Yes	Home	Negative	Completed treatment	6
1756	F	<5	Urban	Dispensary	Self	New	New	Pulmonary	Yes	Home	Negative	Completed treatment	6
1757	M	<5	Urban	Dispensary	Self	New	New	Pulmonary	Yes	Home	Negative	Completed treatment	6
1758	F	<5	Urban	Dispensary	Self	New	New	Pulmonary	Yes	Home	Negative	Completed treatment	6
1759	F	<5	Urban	Dispensary	Community	New	New	Pulmonary	Yes	Home	Negative	Completed treatment	6
1760	F	10_14	Urban	HC	Self	New	New	Extra pulmonary	Yes	Home	Negative	Completed treatment	6
1761	F	5_9	Urban	Dispensary	Self	New	New	Pulmonary	Yes	Home	Negative	Cured	6
1762	F	<5	Urban	Dispensary	Community	New	New	Pulmonary	Yes	Home	Negative	Completed treatment	6
1763	M	<5	Urban	HC	Self	New	New	Pulmonary	Yes	Home	Negative	Completed treatment	6
1764	M	10_14	Urban	Hospital	Self	New	New	Pulmonary	Yes	Home	Negative	Completed treatment	6
1765	M	<5	Urban	Dispensary	Others	New	New	Pulmonary	Yes	Home	Negative	Completed treatment	6
1766	M	<5	Urban	Dispensary	Others	New	New	Pulmonary	Yes	Facility	Negative	Completed treatment	6
1767	M	<5	Urban	Dispensary	Community	New	New	Pulmonary	Yes	Home	Negative	Completed treatment	6
1768	F	<5	Urban	Dispensary	Community	New	New	Pulmonary	Yes	Home	Negative	Completed treatment	6
1769	F	<5	Urban	Dispensary	Community	New	New	Pulmonary	Yes	Home	Negative	Completed treatment	6
1770	F	<5	Urban	Dispensary	Community	New	New	Extra pulmonary	Yes	Home	Negative	Completed treatment	6
1771	F	<5	Urban	Dispensary	Community	New	New	Pulmonary	Yes	Home	Negative	Completed treatment	6
1772	M	<5	Urban	Dispensary	Community	New	New	Pulmonary	Yes	Home	Negative	Completed treatment	6
1773	F	10_14	Urban	HC	Self	New	New	Pulmonary	Yes	Home	Negative	Cured	6
1774	M	<5	Urban	HC	Community	New	New	Pulmonary	Yes	Home	Negative	Completed treatment	6
1775	M	<5	Urban	Hospital	Self	New	New	Pulmonary	Yes	Home	Negative	Completed treatment	6
1776	F	<5	Urban	Hospital	Self	New	New	Pulmonary	Yes	Home	Negative	Completed treatment	6
1777	M	5_9	Urban	Hospital	Self	New	New	Pulmonary	Yes	Home	Negative	Completed treatment	6
1778	F	<5	Urban	Hospital	Self	New	New	Pulmonary	Yes	Home	Negative	Completed treatment	6
1779	M	<5	Urban	HC	Community	New	New	Pulmonary	Yes	Home	Negative	Completed treatment	6
1780	F	5_9	Urban	HC	Community	New	New	Extra pulmonary	Yes	Home	Negative	Completed treatment	6
1781	M	<5	Urban	Dispensary	Others	New	New	Pulmonary	Yes	Home	Negative	Completed treatment	6
1782	M	5_9	Urban	Dispensary	CTC	New	New	Pulmonary	Yes	Home	Positive	Completed treatment	6
1783	F	<5	Urban	Hospital	CTC	New	New	Pulmonary	Yes	Home	Negative	Completed treatment	6
1784	M	<5	Urban	Hospital	Community	New	New	Pulmonary	Yes	Home	Negative	Completed treatment	6
1785	M	<5	Urban	Hospital	Community	New	New	Pulmonary	Yes	Home	Positive	Completed treatment	6
1786	F	<5	Urban	Hospital	Self	New	New	Pulmonary	Yes	Home	Negative	Completed treatment	6
1787	F	<5	Urban	Hospital	Self	New	New	Pulmonary	Yes	Home	Negative	Completed treatment	6
1788	M	<5	Urban	Hospital	Self	New	New	Pulmonary	Yes	Home	Negative	Completed treatment	6
1789	F	<5	Urban	Hospital	Community	New	New	Pulmonary	Yes	Home	Negative	Cured	6
1790	M	<5	Urban	Dispensary	Others	New	New	Pulmonary	Yes	Home	Negative	Completed treatment	6
1791	F	<5	Urban	Dispensary	Others	New	New	Pulmonary	Yes	Home	Negative	Completed treatment	6
1792	F	<5	Urban	Dispensary	Others	New	New	Pulmonary	Yes	Home	Negative	Completed treatment	6
1793	F	<5	Urban	HC	Self	New	New	Pulmonary	Yes	Home	Negative	Completed treatment	6
1794	M	<5	Urban	HC	Self	New	New	Pulmonary	Yes	Home	Positive	Completed treatment	6
1795	M	5_9	Urban	Hospital	Self	New	New	Pulmonary	Yes	Home	Negative	Completed treatment	6
1796	F	5_9	Urban	Hospital	Self	New	New	Pulmonary	Yes	Home	Negative	Cured	6
1797	M	<5	Urban	Hospital	Self	New	New	Pulmonary	Yes	Home	Negative	Completed treatment	6
1798	F	<5	Urban	Hospital	Community	New	New	Pulmonary	Yes	Home	Negative	Completed treatment	6
1799	M	10_14	Urban	Hospital	Self	New	New	Pulmonary	Yes	Home	Negative	Cured	6
1800	F	10_14	Urban	Hospital	Self	New	New	Pulmonary	Yes	Home	Negative	Completed treatment	6
1801	M	<5	Urban	Hospital	Self	New	New	Pulmonary	Yes	Home	Negative	Completed treatment	6
1802	F	<5	Urban	Hospital	Self	New	New	Pulmonary	Yes	Home	Negative	Completed treatment	6
1803	M	<5	Urban	HC	Self	New	New	Pulmonary	Yes	Home	Negative	Completed treatment	6
1804	F	<5	Urban	HC	Community	New	New	Pulmonary	Yes	Home	Negative	Completed treatment	6
1805	M	5_9	Urban	HC	Community	New	New	Extra pulmonary	Yes	Home	Negative	Completed treatment	6
1806	M	10_14	Urban	Hospital	Self	New	New	Pulmonary	Yes	Home	Negative	Completed treatment	6
1807	M	10_14	Urban	Hospital	Community	New	New	Pulmonary	Yes	Home	Negative	Completed treatment	6
1808	M	<5	Urban	HC	Self	New	New	Pulmonary	Yes	Home	Negative	Cured	6
1809	M	5_9	Urban	Hospital	Community	New	New	Pulmonary	Yes	Home	Negative	Completed treatment	6
1810	F	10_14	Urban	Hospital	Community	New	New	Extra pulmonary	Yes	Home	Negative	Completed treatment	6
1811	F	5_9	Urban	HC	Community	New	New	Pulmonary	Yes	Home	Negative	Completed treatment	6
1812	M	<5	Urban	Dispensary	Others	New	New	Pulmonary	Yes	Home	Negative	Completed treatment	6
1813	F	<5	Urban	Dispensary	Others	New	New	Pulmonary	Yes	Home	Negative	Completed treatment	6
1814	F	10_14	Urban	HC	Community	New	New	Pulmonary	Yes	Home	Negative	Cured	6
1815	M	<5	Urban	HC	Self	New	New	Pulmonary	Yes	Home	Negative	Completed treatment	6
1816	M	<5	Urban	Hospital	CTC	New	New	Pulmonary	Yes	Home	Positive	Completed treatment	6
1817	F	10_14	Urban	Hospital	Self	New	New	Pulmonary	Yes	Home	Negative	Completed treatment	6
1818	F	10_14	Urban	Dispensary	Community	New	New	Pulmonary	Yes	Home	Negative	Cured	6
1819	M	<5	Urban	HC	Self	New	New	Pulmonary	Yes	Home	Negative	Lost to follow-up	0.5
1820	M	<5	Urban	HC	Self	New	New	Pulmonary	Yes	Home	Negative	Completed treatment	6
1821	M	<5	Urban	HC	Community	New	New	Pulmonary	Yes	Home	Negative	Completed treatment	6
1822	F	10_14	Urban	Dispensary	Community	New	New	Pulmonary	Yes	Home	Negative	Completed treatment	6
1823	M	5_9	Urban	Hospital	Self	New	New	Pulmonary	Yes	Home	Negative	Completed treatment	6
1824	F	5_9	Urban	Dispensary	Community	New	New	Pulmonary	Yes	Home	Negative	Completed treatment	6
1825	M	10_14	Urban	Dispensary	Community	New	New	Both	Yes	Home	Negative	Completed treatment	6
1826	M	<5	Urban	Dispensary	Others	New	New	Pulmonary	Yes	Home	Negative	Completed treatment	6
1827	M	<5	Urban	Dispensary	Others	New	New	Pulmonary	Yes	Home	Negative	Completed treatment	6
1828	F	<5	Urban	Dispensary	Community	New	New	Pulmonary	Yes	Home	Negative	Completed treatment	6
1829	F	<5	Urban	Dispensary	Community	New	New	Pulmonary	Yes	Home	Negative	Completed treatment	6
1830	M	10_14	Urban	Hospital	Community	New	New	Extra pulmonary	Yes	Home	Negative	Completed treatment	6
1831	F	10_14	Urban	Hospital	Self	New	New	Extra pulmonary	Yes	Home	Negative	Died	0.214286
1832	M	10_14	Urban	Hospital	Community	New	New	Pulmonary	Yes	Home	Negative	Cured	6
1833	M	10_14	Urban	Hospital	Community	New	New	Pulmonary	Yes	Home	Negative	Cured	6
1834	M	10_14	Urban	Hospital	Community	New	New	Pulmonary	Yes	Home	Negative	Cured	6
1835	M	10_14	Urban	Hospital	Self	New	New	Extra pulmonary	Yes	Home	Negative	Completed treatment	6
1836	M	10_14	Urban	Dispensary	Self	New	New	Pulmonary	Yes	Home	Negative	Completed treatment	6
1837	M	<5	Urban	Dispensary	CTC	New	New	Pulmonary	Yes	Home	Positive	Completed treatment	6
1838	M	<5	Urban	HC	Self	New	New	Pulmonary	Yes	Home	Negative	Completed treatment	6
1839	F	10_14	Urban	Dispensary	Self	New	New	Pulmonary	Yes	Home	Negative	Cured	6
1840	M	5_9	Urban	Hospital	Self	New	New	Pulmonary	Yes	Home	Negative	Completed treatment	6
1841	M	10_14	Urban	Dispensary	Self	New	New	Pulmonary	Yes	Home	Negative	Completed treatment	6
1842	F	5_9	Urban	Dispensary	Self	New	New	Pulmonary	Yes	Home	Negative	Completed treatment	6
1843	M	10_14	Urban	Dispensary	Self	New	New	Pulmonary	Yes	Home	Negative	Completed treatment	6
1844	M	10_14	Urban	Dispensary	Self	New	New	Pulmonary	Yes	Home	Negative	Completed treatment	6
1845	M	5_9	Urban	Dispensary	Others	New	New	Pulmonary	Yes	Home	Negative	Completed treatment	6
1846	M	10_14	Urban	Hospital	Self	New	New	Pulmonary	Yes	Home	Negative	Completed treatment	6
1847	F	10_14	Urban	Hospital	Self	New	New	Pulmonary	Yes	Home	Negative	Completed treatment	6
1848	M	10_14	Urban	Hospital	Others	New	New	Pulmonary	Yes	Home	Negative	Completed treatment	6
1849	F	10_14	Urban	HC	Others	New	New	Pulmonary	Yes	Home	Negative	Completed treatment	6
1850	M	10_14	Urban	Hospital	Others	New	New	Pulmonary	Yes	Home	Negative	Completed treatment	6
1851	M	10_14	Urban	Hospital	Self	New	New	Pulmonary	Yes	Home	Negative	Completed treatment	6
1852	F	10_14	Urban	HC	Community	New	New	Pulmonary	Yes	Home	Negative	Cured	6
1853	F	<5	Urban	Dispensary	Others	New	New	Pulmonary	Yes	Home	Negative	Completed treatment	6
1854	F	<5	Urban	Dispensary	Self	New	New	Pulmonary	Yes	Home	Negative	Completed treatment	6
1855	M	<5	Urban	Dispensary	Community	New	New	Pulmonary	Yes	Home	Negative	Completed treatment	6
1856	F	<5	Urban	Dispensary	Others	New	New	Pulmonary	Yes	Home	Negative	Completed treatment	6
1857	M	10_14	Urban	Hospital	Self	New	New	Pulmonary	Yes	Home	Negative	Cured	6
1858	F	<5	Urban	Dispensary	Self	New	New	Pulmonary	Yes	Home	Negative	Cured	6
1859	F	10_14	Urban	Dispensary	Self	New	New	Pulmonary	Yes	Home	Negative	Completed treatment	6
1860	M	10_14	Urban	HC	Self	New	New	Pulmonary	Yes	Home	Negative	Cured	6
1861	F	10_14	Urban	Hospital	Self	New	New	Pulmonary	Yes	Home	Positive	Completed treatment	6
1862	F	<5	Urban	Hospital	Self	New	New	Pulmonary	Yes	Home	Negative	Completed treatment	6
1863	F	10_14	Urban	Hospital	Others	New	New	Pulmonary	Yes	Home	Negative	Completed treatment	6
1864	F	<5	Urban	HC	Self	New	New	Pulmonary	Yes	Home	Negative	Completed treatment	6
1865	F	<5	Urban	HC	Self	New	New	Pulmonary	Yes	Home	Negative	Completed treatment	6
1866	M	<5	Urban	HC	Self	New	New	Pulmonary	Yes	Home	Negative	Completed treatment	6
1867	M	<5	Urban	HC	Self	New	New	Pulmonary	Yes	Home	Negative	Completed treatment	6
1868	F	10_14	Urban	Hospital	Others	New	New	Pulmonary	Yes	Home	Negative	Completed treatment	6
1869	M	10_14	Urban	Hospital	Others	New	New	Extra pulmonary	Yes	Home	Negative	Completed treatment	6
1870	M	10_14	Urban	Hospital	Self	New	New	Extra pulmonary	Yes	Home	Negative	Completed treatment	6
1871	M	10_14	Urban	Hospital	Self	New	New	Pulmonary	Yes	Home	Negative	Completed treatment	6
1872	F	<5	Urban	Hospital	Self	New	New	Pulmonary	Yes	Home	Negative	Completed treatment	6
1873	M	<5	Urban	Dispensary	Community	New	New	Pulmonary	Yes	Home	Negative	Completed treatment	6
1874	M	10_14	Urban	Hospital	Self	New	New	Pulmonary	Yes	Home	Negative	Died	0.321429
1875	F	5_9	Urban	Hospital	Self	New	New	Pulmonary	Yes	Home	Negative	Completed treatment	6
1876	F	5_9	Urban	HC	Self	New	New	Pulmonary	Yes	Home	Positive	Completed treatment	6
1877	F	5_9	Urban	HC	Self	New	New	Pulmonary	Yes	Home	Positive	Completed treatment	6
1878	M	<5	Urban	HC	Self	New	New	Pulmonary	Yes	Home	Negative	Completed treatment	6
1879	M	<5	Urban	HC	Self	New	New	Pulmonary	Yes	Home	Negative	Completed treatment	6
1880	F	<5	Rural	HC	CTC	New	New	Extra pulmonary	Yes	Home	Positive	Completed treatment	6
1881	F	5_9	Urban	Hospital	Others	New	New	Pulmonary	Yes	Home	Positive	Cured	6
1882	M	<5	Rural	HC	Others	New	New	Extra pulmonary	Yes	Home	Negative	Completed treatment	6
1883	F	<5	Rural	Dispensary	Self	New	New	Pulmonary	Yes	Home	Negative	Completed treatment	6
1884	F	<5	Rural	Dispensary	Self	New	New	Pulmonary	Yes	Home	Negative	Completed treatment	6
1885	F	<5	Rural	Dispensary	Self	New	New	Pulmonary	Yes	Home	Negative	Completed treatment	6
1886	F	<5	Rural	Dispensary	Self	New	New	Pulmonary	Yes	Home	Negative	Completed treatment	6
1887	F	<5	Rural	Dispensary	Self	New	New	Pulmonary	Yes	Home	Negative	Completed treatment	6
1888	F	<5	Rural	Dispensary	Self	New	New	Pulmonary	Yes	Home	Negative	Completed treatment	6
1889	F	<5	Rural	Dispensary	Community	New	New	Pulmonary	Yes	Home	Negative	Completed treatment	6
1890	M	5_9	Rural	HC	Community	New	New	Extra pulmonary	Yes	Home	Negative	Completed treatment	6
1891	F	<5	Rural	Hospital	Community	New	New	Pulmonary	Yes	Home	Negative	Completed treatment	6
1892	M	<5	Rural	HC	Self	New	New	Pulmonary	Yes	Home	Negative	Completed treatment	6
1893	M	<5	Rural	HC	Community	New	New	Pulmonary	Yes	Home	Negative	Completed treatment	6
1894	F	<5	Rural	HC	Community	New	New	Pulmonary	Yes	Home	Negative	Completed treatment	6
1895	M	<5	Rural	HC	Community	New	New	Pulmonary	Yes	Home	Negative	Completed treatment	6
1896	F	<5	Rural	Dispensary	Community	New	New	Pulmonary	Yes	Home	Negative	Completed treatment	6
1897	F	<5	Rural	Dispensary	Community	New	New	Pulmonary	Yes	Home	Negative	Completed treatment	6
1898	M	<5	Rural	HC	Community	New	New	Pulmonary	Yes	Home	Negative	Completed treatment	6
1899	F	<5	Rural	HC	Community	New	New	Pulmonary	Yes	Home	Negative	Completed treatment	6
1900	M	5_9	Urban	HC	Community	New	New	Pulmonary	Yes	Home	Negative	Completed treatment	6
1901	M	10_14	Urban	Hospital	Others	New	New	Pulmonary	Yes	Home	Negative	Completed treatment	6
1902	F	<5	Urban	Hospital	Others	New	New	Pulmonary	Yes	Home	Negative	Completed treatment	6
1903	F	<5	Rural	Hospital	Self	New	New	Pulmonary	Yes	Home	Negative	Completed treatment	6
1904	M	<5	Rural	HC	Community	New	New	Pulmonary	Yes	Home	Negative	Completed treatment	6
1905	M	5_9	Rural	HC	Self	New	New	Pulmonary	Yes	Home	Negative	Completed treatment	6
1906	M	<5	Rural	HC	Community	New	New	Pulmonary	Yes	Home	Negative	Completed treatment	6
1907	F	<5	Rural	HC	Community	New	New	Pulmonary	Yes	Home	Negative	Completed treatment	6
1908	F	<5	Rural	Hospital	Community	New	New	Pulmonary	Yes	Home	Negative	Completed treatment	6
1909	F	<5	Rural	Hospital	Community	New	New	Pulmonary	Yes	Home	Negative	Completed treatment	6
1910	F	<5	Rural	Hospital	Community	New	New	Pulmonary	Yes	Home	Negative	Completed treatment	6
1911	M	<5	Rural	Hospital	Community	New	New	Pulmonary	Yes	Home	Negative	Completed treatment	6
1912	M	5_9	Rural	Hospital	Community	New	New	Pulmonary	Yes	Home	Negative	Completed treatment	6
1913	F	<5	Rural	Hospital	Community	New	New	Pulmonary	Yes	Home	Negative	Completed treatment	6
1914	F	<5	Rural	Hospital	Community	New	New	Pulmonary	Yes	Home	Negative	Completed treatment	6
1915	F	<5	Rural	Hospital	Community	New	New	Pulmonary	Yes	Home	Negative	Completed treatment	6
1916	M	<5	Rural	Hospital	Community	New	New	Pulmonary	Yes	Home	Negative	Completed treatment	6
1917	M	<5	Rural	Dispensary	Self	New	New	Pulmonary	Yes	Home	Positive	Completed treatment	6
1918	F	<5	Rural	HC	Community	New	New	Pulmonary	Yes	Home	Negative	Completed treatment	6
1919	F	<5	Rural	HC	Community	New	New	Pulmonary	Yes	Home	Negative	Completed treatment	6
1920	F	<5	Rural	HC	Community	New	New	Pulmonary	Yes	Home	Negative	Completed treatment	6
1921	F	<5	Rural	HC	Community	New	New	Pulmonary	Yes	Home	Negative	Completed treatment	6
1922	M	<5	Rural	HC	Community	New	New	Pulmonary	Yes	Home	Negative	Completed treatment	6
1923	M	<5	Rural	HC	Community	New	New	Pulmonary	Yes	Home	Negative	Completed treatment	6
1924	M	<5	Rural	Dispensary	Community	New	New	Extra pulmonary	Yes	Home	Negative	Completed treatment	6
1925	M	<5	Rural	Dispensary	Community	New	New	Pulmonary	Yes	Home	Negative	Completed treatment	6
1926	F	5_9	Rural	Dispensary	Community	New	New	Both	Yes	Home	Negative	Completed treatment	6
1927	M	<5	Rural	HC	Others	New	New	Pulmonary	Yes	Home	Negative	Completed treatment	6
1928	F	<5	Rural	Dispensary	Community	New	New	Pulmonary	Yes	Home	Negative	Completed treatment	6
1929	F	<5	Rural	Dispensary	Community	New	New	Pulmonary	Yes	Home	Negative	Completed treatment	6
1930	M	<5	Rural	Dispensary	Community	New	New	Pulmonary	Yes	Home	Negative	Completed treatment	6
1931	F	10_14	Urban	Dispensary	Self	New	New	Extra pulmonary	Yes	Home	Negative	Completed treatment	6
1932	M	<5	Rural	Dispensary	Community	New	New	Pulmonary	Yes	Home	Negative	Completed treatment	6
1933	M	<5	Rural	Dispensary	Self	New	New	Extra pulmonary	Yes	Home	Negative	Completed treatment	6
1934	M	<5	Rural	HC	Self	New	New	Pulmonary	Yes	Home	Negative	Completed treatment	6
1935	F	10_14	Urban	HC	Community	New	New	Pulmonary	Yes	Home	Negative	Completed treatment	6
1936	M	<5	Urban	Dispensary	Others	New	New	Extra pulmonary	Yes	Home	Negative	Completed treatment	6
1937	M	<5	Urban	HC	Community	New	New	Extra pulmonary	Yes	Home	Negative	Completed treatment	6
1938	F	5_9	Rural	Dispensary	Community	New	New	Pulmonary	Yes	Home	Negative	Completed treatment	6
1939	F	5_9	Rural	Dispensary	Community	New	New	Pulmonary	Yes	Home	Negative	Completed treatment	6
1940	M	<5	Rural	HC	Community	New	New	Pulmonary	Yes	Home	Negative	Completed treatment	6
1941	M	<5	Rural	HC	Community	New	New	Pulmonary	Yes	Home	Negative	Completed treatment	6
1942	M	<5	Rural	Dispensary	Community	New	New	Pulmonary	Yes	Home	Negative	Completed treatment	6
1943	F	<5	Rural	Dispensary	Community	New	New	Pulmonary	Yes	Home	Negative	Completed treatment	6
1944	M	<5	Rural	Dispensary	Community	New	New	Pulmonary	Yes	Home	Negative	Completed treatment	6
1945	F	5_9	Rural	Dispensary	Community	New	New	Pulmonary	Yes	Home	Negative	Completed treatment	6
1946	F	<5	Rural	Dispensary	Community	New	New	Extra pulmonary	Yes	Home	Negative	Completed treatment	6
1947	M	10_14	Rural	Dispensary	Community	New	New	Extra pulmonary	Yes	Home	Negative	Completed treatment	6
1948	F	10_14	Rural	Dispensary	Community	New	New	Extra pulmonary	Yes	Home	Negative	Completed treatment	6
1949	F	10_14	Rural	Dispensary	Community	New	New	Extra pulmonary	Yes	Home	Negative	Completed treatment	6
1950	M	10_14	Rural	Dispensary	Community	New	New	Extra pulmonary	Yes	Home	Negative	Completed treatment	6
1951	M	5_9	Rural	Dispensary	Self	New	New	Extra pulmonary	Yes	Home	Negative	Completed treatment	6
1952	M	10_14	Rural	Dispensary	Community	New	New	Extra pulmonary	Yes	Home	Negative	Completed treatment	6
1953	M	10_14	Rural	Dispensary	Community	New	New	Pulmonary	Yes	Home	Negative	Cured	6
1954	M	5_9	Rural	Dispensary	Community	New	New	Extra pulmonary	Yes	Home	Negative	Completed treatment	6
1955	F	10_14	Rural	Dispensary	Community	New	New	Extra pulmonary	Yes	Home	Negative	Completed treatment	6
1956	M	<5	Rural	Dispensary	Community	New	New	Extra pulmonary	Yes	Home	Negative	Completed treatment	6
1957	F	<5	Rural	HC	Self	New	New	Pulmonary	Yes	Home	Negative	Completed treatment	6
1958	M	<5	Rural	HC	Self	New	New	Pulmonary	Yes	Home	Negative	Completed treatment	6
1959	F	<5	Rural	HC	Self	New	New	Pulmonary	Yes	Home	Negative	Completed treatment	6
1960	F	<5	Rural	HC	Self	New	New	Pulmonary	Yes	Home	Negative	Completed treatment	6
1961	M	5_9	Rural	HC	Self	New	New	Pulmonary	Yes	Home	Negative	Completed treatment	6
1962	M	5_9	Rural	Hospital	Self	New	New	Pulmonary	Yes	Home	Negative	Completed treatment	6
1963	F	5_9	Rural	HC	Self	New	New	Pulmonary	Yes	Home	Negative	Completed treatment	6
1964	F	<5	Rural	HC	Self	New	New	Pulmonary	Yes	Home	Negative	Completed treatment	6
1965	M	<5	Urban	Dispensary	Community	New	New	Pulmonary	Yes	Home	Negative	Completed treatment	6
1966	M	<5	Urban	Dispensary	Self	New	New	Extra pulmonary	Yes	Home	Negative	Completed treatment	6
1967	F	<5	Rural	Dispensary	Self	New	New	Pulmonary	Yes	Home	Negative	Completed treatment	6
1968	M	5_9	Urban	Dispensary	Community	New	New	Pulmonary	Yes	Home	Negative	Completed treatment	6
1969	M	10_14	Rural	HC	Self	New	New	Pulmonary	Yes	Home	Negative	Completed treatment	6
1970	M	5_9	Rural	HC	Community	New	New	Pulmonary	Yes	Home	Negative	Completed treatment	6
1971	F	<5	Rural	Dispensary	Self	New	New	Pulmonary	Yes	Home	Negative	Completed treatment	6
1972	M	<5	Rural	Dispensary	Self	New	New	Pulmonary	Yes	Home	Negative	Completed treatment	6
1973	F	<5	Rural	Dispensary	Self	New	New	Pulmonary	Yes	Home	Negative	Completed treatment	6
1974	F	<5	Urban	Dispensary	Others	New	New	Extra pulmonary	Yes	Home	Negative	Completed treatment	6
1975	M	5_9	Urban	Hospital	Others	New	New	Pulmonary	Yes	Home	Negative	Cured	6
1976	F	<5	Urban	Hospital	Others	New	New	Extra pulmonary	Yes	Home	Negative	Died	1.42857
1977	M	10_14	Urban	HC	Self	New	New	Extra pulmonary	Yes	Home	Negative	Completed treatment	6
1978	F	<5	Urban	Hospital	Others	New	New	Pulmonary	Yes	Home	Negative	Completed treatment	6
1979	M	<5	Urban	Hospital	Others	New	New	Extra pulmonary	Yes	Home	Negative	Completed treatment	6
1980	M	<5	Urban	Hospital	Others	New	New	Extra pulmonary	Yes	Home	Negative	Completed treatment	6
1981	F	<5	Rural	Hospital	Community	New	New	Pulmonary	Yes	Home	Negative	Completed treatment	6
1982	M	<5	Rural	Hospital	Community	New	New	Pulmonary	Yes	Home	Negative	Completed treatment	6
1983	F	5_9	Urban	Dispensary	Community	New	New	Pulmonary	Yes	Home	Negative	Completed treatment	6
1984	M	5_9	Urban	Dispensary	Community	New	New	Pulmonary	Yes	Home	Negative	Completed treatment	6
1985	F	<5	Rural	Dispensary	Self	New	New	Pulmonary	Yes	Home	Negative	Completed treatment	6
1986	M	<5	Urban	Hospital	Community	New	New	Extra pulmonary	Yes	Home	Negative	Completed treatment	6
1987	F	<5	Urban	Hospital	Others	New	New	Extra pulmonary	Yes	Home	Negative	Completed treatment	6
1988	F	10_14	Urban	Hospital	Self	New	New	Pulmonary	Yes	Home	Negative	Completed treatment	6
1989	F	<5	Urban	Dispensary	Self	New	New	Pulmonary	Yes	Home	Negative	Completed treatment	6
1990	F	<5	Rural	Dispensary	Community	New	New	Pulmonary	Yes	Home	Negative	Completed treatment	6
1991	M	<5	Rural	Dispensary	Community	New	New	Pulmonary	Yes	Home	Negative	Completed treatment	6
1992	F	5_9	Rural	HC	Self	New	New	Pulmonary	Yes	Home	Negative	Completed treatment	6
1993	F	10_14	Urban	Hospital	Community	New	New	Extra pulmonary	Yes	Home	Negative	Completed treatment	6
1994	M	10_14	Urban	Dispensary	Self	New	New	Pulmonary	Yes	Home	Negative	Completed treatment	6
1995	M	<5	Rural	HC	Community	New	New	Pulmonary	Yes	Home	Negative	Completed treatment	6
1996	F	<5	Rural	HC	Community	New	New	Pulmonary	Yes	Home	Negative	Completed treatment	6
1997	M	<5	Rural	Hospital	Self	New	New	Pulmonary	Yes	Home	Negative	Completed treatment	6
1998	F	<5	Rural	Hospital	Community	New	New	Pulmonary	Yes	Home	Negative	Completed treatment	6
1999	F	<5	Rural	Hospital	Community	New	New	Pulmonary	Yes	Home	Negative	Completed treatment	6
[truncated: 8,492 more rows]
